# Supplementary material for: Coupled fibromodulin and SOX2 signaling as a critical regulator of metastatic outgrowth in melanoma
Source: Cell Mol Life Sci. 2022 Jun 23;79(7):377. doi: 10.1007/s00018-022-04364-5 (PMC9226089; doi:10.1007/s00018-022-04364-5)
Supplement: Supplementary file 3 — Supplementary Table 1: List of significantly upregulated and downregulated genes comparing parental cell YUGEN8, metastatic indolent cell Cl.1A, and metastatic competent cells Cl.2A and Cl.2B (XLS 109 KB) [file 18_2022_4364_MOESM3_ESM.xls]

## Sheet: Cl.2A vs Cl.1A
Cl.2A/Cl.1A
ENTREZID	SYMBOL	GENENAME	LogFC	AveExpr	P.Value	Adj.P.Val	FC
7058	THBS2	thrombospondin 2	5.74333	8.915	1.16121e-12	3.23594e-08	53.5693
2331	FMOD	fibromodulin	5.14	9.03	6.42141e-11	8.94727e-07	35.261
3598	IL13RA2	interleukin 13 receptor subunit alpha 2	4.15667	6.43167	7.11474e-08	0.000180242	17.8353
5104	SERPINA5	serpin family A member 5	3.79667	6.465	9.14451e-08	0.000212358	13.8967
8991	SELENBP1	selenium binding protein 1	3.44333	6.99167	3.17574e-09	2.21246e-05	10.8779
4256	MGP	matrix Gla protein	3.39667	8.31833	3.2501e-08	0.000113213	10.5317
9507	ADAMTS4	ADAM metallopeptidase with thrombospondin type 1 motif 4	3.29667	6.90833	1.9234e-07	0.000280447	9.82643
933	CD22	CD22 molecule	3.03333	8.47	2.72793e-08	0.000111142	8.18699
3176	HNMT	histamine N-methyltransferase	2.66333	5.725	1.30268e-06	0.00113443	6.33495
10631	POSTN	periostin	2.50333	7.245	1.75918e-07	0.00027235	5.66994
123036	TC2N	tandem C2 domains, nuclear	2.29	7.08833	1.57949e-07	0.000270927	4.89056
196410	METTL7B	methyltransferase like 7B	2.21333	5.72667	5.94442e-06	0.00338068	4.63746
12	SERPINA3	serpin family A member 3	2.05333	7.26333	1.56526e-07	0.000270927	4.15064
392636	AGMO	alkylglycerol monooxygenase	1.94	6.3	3.89774e-08	0.000120687	3.83706
6017	RLBP1	retinaldehyde binding protein 1	1.93333	8.06667	6.10683e-06	0.00340358	3.81937
11010	GLIPR1	GLI pathogenesis related 1	1.87667	7.46833	8.63609e-07	0.000873609	3.67226
1438	CSF2RA	colony stimulating factor 2 receptor alpha subunit	1.81	6.11	2.94688e-06	0.00210566	3.50642
4653	MYOC	myocilin	1.72667	5.29667	1.30172e-06	0.00113443	3.30962
10351	ABCA8	ATP binding cassette subfamily A member 8	1.69	4.715	3.18332e-05	0.00905201	3.22657
5176	SERPINF1	serpin family F member 1	1.65667	9.615	1.43947e-05	0.00592307	3.15287
100170221	SNAR-H	small NF90 (ILF3) associated RNA H	1.64	7.23333	9.76716e-05	0.0172267	3.11666
79656	BEND5	BEN domain containing 5	1.59333	5.75333	3.82342e-05	0.0102737	3.01746
6035	RNASE1	ribonuclease A family member 1, pancreatic	1.57333	6.63667	1.46658e-05	0.00592307	2.97592
10225	CD96	CD96 molecule	1.54667	7.45	1.65277e-07	0.000270927	2.92141
9076	CLDN1	claudin 1	1.54667	8.42	1.17898e-06	0.00109516	2.92141
6948	TCN2	transcobalamin 2	1.51	6.31833	1.76521e-06	0.00140546	2.8481
145957	NRG4	neuregulin 4	1.48333	6.195	6.08043e-05	0.012627	2.79594
51365	PLA1A	phospholipase A1 member A	1.48333	8.385	7.8528e-06	0.00412895	2.79594
283902	HCCAT5	hepatocellular carcinoma associated transcript 5	1.46	8.04	5.98121e-07	0.000694494	2.75108
347365	ITIH6	inter-alpha-trypsin inhibitor heavy chain family member 6	1.45667	7.49167	2.82312e-05	0.00864526	2.74473
1301	COL11A1	collagen type XI alpha 1 chain	1.43667	5.60167	5.93432e-06	0.00338068	2.70695
4880	NPPC	natriuretic peptide C	1.38	8.71	4.07676e-07	0.000516395	2.60268
55220	KLHDC8A	kelch domain containing 8A	1.36667	6.14333	3.63447e-06	0.00251247	2.57874
10734	STAG3	stromal antigen 3	1.36667	6.93	1.41674e-05	0.00592307	2.57874
8842	PROM1	prominin 1	1.36	5.40667	5.13178e-07	0.00062177	2.56685
395	ARHGAP6	Rho GTPase activating protein 6	1.36	6.06333	1.13215e-05	0.00534737	2.56685
4345	CD200	CD200 molecule	1.35	6.21833	2.65476e-05	0.00831237	2.54912
64762	GAREM1	GRB2 associated regulator of MAPK1 subtype 1	1.33	7.08833	2.24142e-05	0.00771131	2.51403
3488	IGFBP5	insulin like growth factor binding protein 5	1.32333	7.255	2.23214e-06	0.00172786	2.50244
7164	TPD52L1	TPD52 like 1	1.32	6.31667	4.86375e-05	0.0117859	2.49666
10123	ARL4C	ADP ribosylation factor like GTPase 4C	-1.37	8.89167	3.59981e-07	0.000477695	-2.58
4308	TRPM1	transient receptor potential cation channel subfamily M member 1	-1.39	6.56167	2.92026e-05	0.00866068	-2.62
1271	CNTFR	ciliary neurotrophic factor receptor	-1.42333	8.07833	7.7201e-07	0.000827446	-2.68
8910	SGCE	sarcoglycan epsilon	-1.94667	5.98333	5.6631e-08	0.000157814	-3.85
25903	OLFML2B	olfactomedin like 2B	-2.00667	7.2	5.48666e-06	0.00332384	-4.02
6347	CCL2	C-C motif chemokine ligand 2	-2.33	5.98833	4.69756e-05	0.0114831	-5.03
39	ACAT2	acetyl-CoA acetyltransferase 2	-2.72	6.00333	2.79182e-08	0.000111142	-6.59
2791	GNG11	G protein subunit gamma 11	-2.86667	4.97667	1.04704e-07	0.000224446	-7.29
169611	OLFML2A	olfactomedin like 2A	-2.98333	7.665	1.36596e-07	0.000270927	-7.91
23089	PEG10	paternally expressed 10	-4.48	7.16667	1.93875e-09	1.8009e-05	-22.32

## Sheet: Cl.2B vs Cl.1A
Cl.2B vs Cl.1A
ENTREZID	SYMBOL	GENENAME	LogFC	AveExpr	P.Value	Adj.P.Val	FC
2331	FMOD	fibromodulin	5.58	9.25	1.63121e-11	2.27284e-07	47.8352
7058	THBS2	thrombospondin 2	4.81667	8.45167	1.40992e-12	3.92901e-08	28.1813
5104	SERPINA5	serpin family A member 5	3.94667	6.54	4.03515e-08	4.3249e-05	15.4193
4256	MGP	matrix Gla protein	3.62	8.43	6.83393e-09	1.73128e-05	12.295
347365	ITIH6	inter-alpha-trypsin inhibitor heavy chain family member 6	3.54	8.53333	1.48162e-09	6.88136e-06	11.6318
8991	SELENBP1	selenium binding protein 1	3.39333	6.96667	6.5649e-10	6.09813e-06	10.5074
85352	SHISAL1	shisa like 1	2.94	6.46	1.29903e-09	6.88136e-06	7.67411
4653	MYOC	myocilin	2.86333	5.865	1.00985e-08	1.87609e-05	7.27695
4589	MUC7	mucin 7, secreted	2.55	6.00167	2.44364e-06	0.000519825	5.85634
3176	HNMT	histamine N-methyltransferase	2.53	5.65833	5.84263e-07	0.000223036	5.77572
123036	TC2N	tandem C2 domains, nuclear	2.52667	7.20667	2.32243e-08	3.08187e-05	5.76239
933	CD22	CD22 molecule	2.51333	8.21	1.25493e-08	2.1857e-05	5.70938
10351	ABCA8	ATP binding cassette subfamily A member 8	2.5	5.12	2.10454e-08	3.02819e-05	5.65685
9507	ADAMTS4	ADAM metallopeptidase with thrombospondin type 1 motif 4	2.39333	6.45667	3.85432e-07	0.000170577	5.2537
1490	CCN2	cellular communication network factor 2	2.35667	9.56833	2.26356e-09	9.01123e-06	5.12186
121506	ERP27	endoplasmic reticulum protein 27	2.33	5.58167	1.60876e-06	0.000425906	5.02805
9076	CLDN1	claudin 1	2.24333	8.76833	3.52135e-08	4.22218e-05	4.7349
145957	NRG4	neuregulin 4	2.21	6.55833	2.13473e-07	0.000132197	4.62675
23657	SLC7A11	solute carrier family 7 member 11	2.21	8.79167	4.51955e-07	0.000185215	4.62675
64131	XYLT1	xylosyltransferase 1	2.06333	8.515	3.01677e-07	0.000144945	4.17951
5375	PMP2	peripheral myelin protein 2	1.97333	9.67	2.17331e-08	3.02819e-05	3.92674
26137	ZBTB20	zinc finger and BTB domain containing 20	1.97167	5.00417	1.17157e-07	8.78042e-05	3.92221
4645	MYO5B	myosin VB	1.94667	5.89667	1.59897e-08	2.62109e-05	3.85483
199731	CADM4	cell adhesion molecule 4	1.92667	9.96333	7.11975e-08	6.4002e-05	3.80176
3598	IL13RA2	interleukin 13 receptor subunit alpha 2	1.92333	5.315	7.9962e-06	0.00105607	3.79298
12	SERPINA3	serpin family A member 3	1.86667	7.17	8.99342e-08	7.57016e-05	3.64689
6536	SLC6A9	solute carrier family 6 member 9	1.83667	6.695	1.23149e-05	0.00137823	3.57184
56884	FSTL5	follistatin like 5	1.79333	7.54	4.49455e-07	0.000185215	3.46615
9915	ARNT2	aryl hydrocarbon receptor nuclear translocator 2	1.75333	7.92	3.85631e-07	0.000170577	3.37137
79098	SARG	chromosome 1 open reading frame 116	1.74667	5.63333	7.77282e-07	0.000267982	3.35582
55304	SPTLC3	serine palmitoyltransferase long chain base subunit 3	1.71333	6.98667	2.51161e-07	0.000139982	3.27918
6035	RNASE1	ribonuclease A family member 1, pancreatic	1.67667	6.68833	2.5057e-06	0.000520671	3.19688
2904	GRIN2B	glutamate ionotropic receptor NMDA type subunit 2B	1.67333	5.22333	8.54992e-06	0.00110317	3.18951
392636	AGMO	alkylglycerol monooxygenase	1.67	6.165	2.65221e-08	3.35951e-05	3.18215
283902	HCCAT5	hepatocellular carcinoma associated transcript 5	1.65	8.135	1.02262e-07	7.91595e-05	3.13834
26049	FAM169A	family with sequence similarity 169 member A	1.63333	7.48	3.14741e-06	0.000596659	3.10229
3936	LCP1	lymphocyte cytosolic protein 1	1.59	8.51167	4.02781e-08	4.3249e-05	3.01049
162282	ANKFN1	ankyrin repeat and fibronectin type III domain containing 1	1.57667	5.09167	1.81714e-07	0.000115087	2.9828
222584	FAM83B	family with sequence similarity 83 member B	1.56667	4.74667	4.43117e-07	0.000185215	2.9622
28513	CDH19	cadherin 19	1.55667	8.775	3.4735e-07	0.000158682	2.94173
9068	ANGPTL1	angiopoietin like 1	1.55333	4.98333	1.37461e-06	0.000393415	2.93494
64762	GAREM1	GRB2 associated regulator of MAPK1 subtype 1	1.55	7.19833	1.38169e-06	0.000393415	2.92817
222553	SLC35F1	solute carrier family 35 member F1	1.53667	7.80167	4.07635e-07	0.000177493	2.90123
4359	MPZ	myelin protein zero	1.53333	8.08667	1.27804e-07	9.13211e-05	2.89454
348980	HCN1	hyperpolarization activated cyclic nucleotide gated potassium channel 1	1.49	7.215	1.29746e-06	0.000384643	2.80889
9447	AIM2	absent in melanoma 2	1.48333	4.83833	9.27523e-07	0.000304086	2.79594
6017	RLBP1	retinaldehyde binding protein 1	1.48333	7.84167	4.29963e-05	0.00296579	2.79594
196410	METTL7B	methyltransferase like 7B	1.42333	5.33167	6.55676e-05	0.00381456	2.68204
116173	CMTM5	CKLF like MARVEL transmembrane domain containing 5	1.41333	5.42333	0.00012979	0.00556748	2.66352
84189	SLITRK6	SLIT and NTRK like family member 6	1.40667	6.23333	2.29386e-06	0.000498256	2.65124
9472	AKAP6	A-kinase anchoring protein 6	1.38333	7.18167	1.19732e-07	8.78042e-05	2.6087
2173	FABP7	fatty acid binding protein 7	1.38333	7.16167	3.62632e-06	0.000647786	2.6087
23231	SEL1L3	SEL1L family member 3	1.35667	7.13167	7.0545e-07	0.000252036	2.56093
84466	MEGF10	multiple EGF like domains 10	1.34667	6.03667	1.60181e-07	0.000108872	2.54324
2898	GRIK2	glutamate ionotropic receptor kainate type subunit 2	1.34	8.64333	1.93191e-06	0.000472249	2.53151
7164	TPD52L1	TPD52 like 1	1.34	6.32667	5.07776e-07	0.000199911	2.53151
288	ANK3	ankyrin 3	1.33667	6.00833	2.60553e-07	0.000141335	2.52567
441027	TMEM150C	transmembrane protein 150C	1.33667	6.005	2.76213e-07	0.00014141	2.52567
1438	CSF2RA	colony stimulating factor 2 receptor alpha subunit	1.335	5.8725	1.80365e-06	0.00045693	2.52275
29106	SCG3	secretogranin III	1.32333	6.60833	1.2586e-05	0.00140047	2.50244
395	ARHGAP6	Rho GTPase activating protein 6	1.32333	6.045	8.5508e-06	0.00110317	2.50244
101410538	MMP24OS	MMP24 opposite strand	-1.35333	8.58	1.74242e-07	0.000112921	-2.56
1628	DBP	D-box binding PAR bZIP transcription factor	-1.40333	7.81167	2.13098e-06	0.000490778	-2.65
100874260	UBE2CP5	ubiquitin conjugating enzyme E2 C pseudogene 5	-1.42	9.42	0.000629221	0.0142073	-2.68
79469	DLEU2L	deleted in lymphocytic leukemia 2 like	-1.43	4.16167	0.000260261	0.00830778	-2.69
222	ALDH3B2	aldehyde dehydrogenase 3 family member B2	-1.44333	7.15167	5.13049e-06	0.000821674	-2.72
10123	ARL4C	ADP ribosylation factor like GTPase 4C	-1.47	8.84167	2.63731e-07	0.000141335	-2.77
5002	SLC22A18	solute carrier family 22 member 18	-1.51667	8.56167	4.76161e-08	4.73899e-05	-2.86
5654	HTRA1	HtrA serine peptidase 1	-1.53667	10.385	3.63629e-08	4.22218e-05	-2.9
27132	CPNE7	copine 7	-1.57	7.195	1.11573e-06	0.000345468	-2.97
25903	OLFML2B	olfactomedin like 2B	-1.58333	7.41167	1.27757e-06	0.000382817	-3
23475	QPRT	quinolinate phosphoribosyltransferase	-1.59667	10.6117	6.22862e-08	5.98528e-05	-3.02
4311	MME	membrane metalloendopeptidase	-1.64	6.79	1.91948e-06	0.000472249	-3.12
4312	MMP1	matrix metallopeptidase 1	-1.68	5.76333	5.49837e-07	0.00021281	-3.2
1513	CTSK	cathepsin K	-1.69	8.30833	2.292e-07	0.000135896	-3.23
5996	RGS1	regulator of G protein signaling 1	-1.8	6.26667	3.01166e-07	0.000144945	-3.48
8910	SGCE	sarcoglycan epsilon	-1.87	6.02167	6.73249e-07	0.000246861	-3.66
5360	PLTP	phospholipid transfer protein	-1.93333	10.5367	4.25017e-09	1.18439e-05	-3.82
57580	PREX1	phosphatidylinositol-3,4,5-trisphosphate dependent Rac exchange factor 1	-1.94333	7.19167	7.41976e-07	0.00026173	-3.85
2191	FAP	fibroblast activation protein alpha	-2.02667	6.73333	9.70306e-09	1.87609e-05	-4.07
8618	CADPS	calcium dependent secretion activator	-2.07667	7.125	2.14832e-08	3.02819e-05	-4.22
4317	MMP8	matrix metallopeptidase 8	-2.27	10.295	9.95571e-09	1.87609e-05	-4.82
6490	PMEL	premelanosome protein	-2.33667	10.065	8.15221e-08	7.0993e-05	-5.05
169611	OLFML2A	olfactomedin like 2A	-2.69667	7.80833	2.43844e-07	0.000138678	-6.48
2791	GNG11	G protein subunit gamma 11	-2.72333	5.04833	7.62652e-09	1.77107e-05	-6.6
39	ACAT2	acetyl-CoA acetyltransferase 2	-2.96	5.88333	9.47264e-10	6.59935e-06	-7.78
94115	CGB8	chorionic gonadotropin subunit beta 8	-3.28	6.74	1.61886e-06	0.000425906	-9.71
23089	PEG10	paternally expressed 10	-4.28667	7.26333	3.71582e-09	1.15054e-05	-19.52

## Sheet: Cl.2A vs YUGEN8
Cl.2A/YUGEN8
ENTREZID	SYMBOL	GENENAME	LogFC	AveExpr	P.Value	Adj.P.Val	FC
2331	FMOD	fibromodulin	6.70667	8.24667	1.43706e-13	4.00465e-09	104.45
7058	THBS2	thrombospondin 2	6.17	8.70167	4.5717e-11	5.82914e-07	72.0037
3598	IL13RA2	interleukin 13 receptor subunit alpha 2	4.18	6.42	1.56761e-08	3.36036e-05	18.1261
5996	RGS1	regulator of G protein signaling 1	4.01333	5.41	8.74401e-09	2.43669e-05	16.1486
5104	SERPINA5	serpin family A member 5	3.90667	6.41	8.36708e-11	5.82914e-07	14.9977
1513	CTSK	cathepsin K	3.63667	6.61167	4.10709e-08	6.36144e-05	12.4379
8991	SELENBP1	selenium binding protein 1	3.46	6.98333	4.71313e-09	1.45934e-05	11.0043
10631	POSTN	periostin	3.17333	6.91	2.42054e-09	1.12422e-05	9.02129
9507	ADAMTS4	ADAM metallopeptidase with thrombospondin type 1 motif 4	3.1	7.00667	4.56557e-08	6.36144e-05	8.57419
6624	FSCN1	fascin actin-bundling protein 1	2.86333	7.56833	1.29626e-09	7.22455e-06	7.27695
6017	RLBP1	retinaldehyde binding protein 1	2.74333	7.66167	2.06917e-07	0.000169593	6.69616
3176	HNMT	histamine N-methyltransferase	2.61	5.75167	1.17235e-08	2.72249e-05	6.10504
4256	MGP	matrix Gla protein	2.45667	8.78833	3.04335e-09	1.21156e-05	5.48947
2191	FAP	fibroblast activation protein alpha	2.45	6.94833	4.21935e-09	1.45934e-05	5.46416
196410	METTL7B	methyltransferase like 7B	2.42667	5.62	6.11304e-07	0.000362451	5.3765
11010	GLIPR1	GLI pathogenesis related 1	2.30667	7.25333	8.83643e-08	9.84979e-05	4.94739
4653	MYOC	myocilin	2.16333	5.07833	4.07261e-08	6.36144e-05	4.47949
94115	CGB8	chorionic gonadotropin subunit beta 8	2.11333	7.24	9.73865e-05	0.00619605	4.3269
51365	PLA1A	phospholipase A1 member A	2.06333	8.095	1.35507e-07	0.000134864	4.17951
3075	CFH	complement factor H	2.05667	5.13833	4.29208e-08	6.36144e-05	4.16024
6947	TCN1	transcobalamin 1	2.03667	8.08167	4.40333e-08	6.36144e-05	4.10296
56944	OLFML3	olfactomedin like 3	2.01667	6.34833	2.43795e-07	0.000178785	4.04648
4100	MAGEA1	MAGE family member A1	2.01333	7.34667	1.94622e-07	0.00016435	4.03714
1438	CSF2RA	colony stimulating factor 2 receptor alpha subunit	1.92667	6.05167	4.8141e-07	0.000311987	3.80176
57214	CEMIP	cell migration inducing hyaluronidase 1	1.91333	5.76	7.23553e-06	0.00176871	3.76678
1958	EGR1	early growth response 1	1.90333	8.545	0.000142043	0.00744987	3.74076
10082	GPC6	glypican 6	1.86667	9.16667	3.4619e-08	6.36144e-05	3.64689
968	CD68	CD68 molecule	1.86333	8.70833	3.3112e-06	0.00115342	3.63847
26330	GAPDHS	glyceraldehyde-3-phosphate dehydrogenase, spermatogenic	1.77	6.62167	1.16616e-08	2.72249e-05	3.41054
347	APOD	apolipoprotein D	1.69333	9.89667	4.41563e-08	6.36144e-05	3.23403
10351	ABCA8	ATP binding cassette subfamily A member 8	1.64667	4.73667	1.72241e-05	0.00242416	3.13109
1520	CTSS	cathepsin S	1.62667	5.80667	1.67423e-07	0.0001458	3.08799
55220	KLHDC8A	kelch domain containing 8A	1.59667	6.02833	1.43522e-07	0.000137915	3.02444
123036	TC2N	tandem C2 domains, nuclear	1.57	7.44833	5.21558e-06	0.00144099	2.96905
79656	BEND5	BEN domain containing 5	1.56333	5.76833	1.59449e-05	0.00238555	2.95536
6035	RNASE1	ribonuclease A family member 1, pancreatic	1.56	6.64333	1.07383e-05	0.00198543	2.94854
6948	TCN2	transcobalamin 2	1.55333	6.29667	1.81459e-06	0.000791701	2.93494
3898	LAD1	ladinin 1	1.53667	8.07167	7.99579e-08	9.28411e-05	2.90123
3488	IGFBP5	insulin like growth factor binding protein 5	1.53	7.15167	1.57757e-07	0.0001458	2.88786
55	ACPP	acid phosphatase, prostate	1.53	4.855	0.000209517	0.00910861	2.88786
12	SERPINA3	serpin family A member 3	1.52333	7.52833	1.33953e-07	0.000134864	2.87454
1301	COL11A1	collagen type XI alpha 1 chain	1.5	5.57	5.62092e-08	7.11992e-05	2.82843
3426	CFI	complement factor I	1.48667	8.10333	5.25876e-07	0.000325657	2.80241
5168	ENPP2	ectonucleotide pyrophosphatase/phosphodiesterase 2	1.46667	6.43667	4.8153e-08	6.3899e-05	2.76383
30812	SOX8	SRY-box transcription factor 8	1.46	6.94	2.28747e-06	0.000876956	2.75108
395	ARHGAP6	Rho GTPase activating protein 6	1.46	6.01333	1.86261e-06	0.000791701	2.75108
23208	SYT11	synaptotagmin 11	1.4	9.20333	1.52776e-05	0.00235216	2.63902
64129	TINAGL1	tubulointerstitial nephritis antigen like 1	1.36333	5.65167	1.97511e-06	0.000814598	2.57279
145957	NRG4	neuregulin 4	1.34667	6.26333	4.39265e-05	0.00424764	2.54324
10962	MLLT11	MLLT11 transcription factor 7 cofactor	1.34333	6.76833	2.35871e-05	0.00300137	2.53737
26049	FAM169A	family with sequence similarity 169 member A	1.34333	6.85167	1.34534e-06	0.000635432	2.53737
10225	CD96	CD96 molecule	1.34	7.55333	7.66175e-07	0.000435735	2.53151
7436	VLDLR	very low density lipoprotein receptor	1.34	8.72667	1.66831e-07	0.0001458	2.53151
716	C1S	complement C1s	1.32333	6.89167	1.63993e-06	0.000737094	2.50244
169611	OLFML2A	olfactomedin like 2A	-1.45667	6.90167	1.08303e-05	0.00198543	-2.74
221409	SPATS1	spermatogenesis associated serine rich 1	-1.48	6.11667	0.000286567	0.0106497	-2.79
8342	H2BC14	H2B clustered histone 14	-1.49333	6.66333	7.74761e-06	0.00184532	-2.82
39	ACAT2	acetyl-CoA acetyltransferase 2	-2.1	5.69333	2.40776e-07	0.000178785	-4.29
8910	SGCE	sarcoglycan epsilon	-2.27667	6.14833	6.37809e-08	7.72775e-05	-4.85
2791	GNG11	G protein subunit gamma 11	-2.76333	4.925	9.84541e-08	0.000105524	-6.79
23089	PEG10	paternally expressed 10	-4.95333	7.40333	6.38937e-11	5.82914e-07	-30.98

## Sheet: Cl.2B vs YUGEN8
Cl.2B/YUGEN8
ENTREZID	SYMBOL	GENENAME	LogFC	AveExpr	P.Value	adj.P.Val	FC
2331	FMOD	fibromodulin	7.14667	8.46667	2.12108e-14	5.91081e-10	141.697
7058	THBS2	thrombospondin 2	5.24333	8.23833	5.78045e-11	4.47013e-07	37.8792
5104	SERPINA5	serpin family A member 5	4.05667	6.485	1.66898e-11	2.32548e-07	16.641
8991	SELENBP1	selenium binding protein 1	3.41	6.95833	8.72487e-10	2.21033e-06	10.6295
4653	MYOC	myocilin	3.3	5.64667	3.31932e-10	9.24994e-07	9.84916
85352	SHISAL1	shisa like 1	3.14	6.36	1.47604e-08	1.46903e-05	8.81524
6624	FSCN1	fascin actin-bundling protein 1	2.91667	7.595	1.40517e-10	5.59399e-07	7.55099
347365	ITIH6	inter-alpha-trypsin inhibitor heavy chain family member 6	2.85333	8.87667	8.02048e-11	4.47013e-07	7.22668
4256	MGP	matrix Gla protein	2.68	8.9	7.41303e-11	4.47013e-07	6.40856
1513	CTSK	cathepsin K	2.67	6.12833	1.80026e-07	6.30613e-05	6.36429
4589	MUC7	mucin 7, secreted	2.63333	5.96	9.80269e-07	0.000172893	6.20458
3176	HNMT	histamine N-methyltransferase	2.47667	5.685	1.97818e-10	6.12511e-07	5.5661
10351	ABCA8	ATP binding cassette subfamily A member 8	2.45667	5.14167	1.62673e-09	3.48708e-06	5.48947
6017	RLBP1	retinaldehyde binding protein 1	2.29333	7.43667	6.17739e-07	0.000129062	4.90187
9507	ADAMTS4	ADAM metallopeptidase with thrombospondin type 1 motif 4	2.19667	6.555	2.82582e-08	2.18742e-05	4.58419
26049	FAM169A	family with sequence similarity 169 member A	2.11667	7.23833	2.97587e-08	2.21923e-05	4.33691
4645	MYO5B	myosin VB	2.08667	5.82667	6.37254e-09	8.87918e-06	4.24766
145957	NRG4	neuregulin 4	2.07333	6.62667	3.21896e-08	2.24257e-05	4.20858
1958	EGR1	early growth response 1	2.01333	8.6	5.81777e-05	0.00195095	4.03714
56884	FSTL5	follistatin like 5	2.00333	7.435	2.32919e-09	4.32716e-06	4.00925
121506	ERP27	endoplasmic reticulum protein 27	1.98333	5.755	3.86408e-06	0.000358935	3.95406
10468	FST	follistatin	1.97	6.66833	1.14293e-09	2.65418e-06	3.91768
5996	RGS1	regulator of G protein signaling 1	1.96333	4.385	1.19135e-08	1.32798e-05	3.89962
3598	IL13RA2	interleukin 13 receptor subunit alpha 2	1.94667	5.30333	9.22474e-07	0.000164786	3.85483
29106	SCG3	secretogranin III	1.93	6.305	1.74983e-06	0.000237865	3.81055
348980	HCN1	hyperpolarization activated cyclic nucleotide gated potassium channel 1	1.87333	7.02333	6.17338e-08	3.01813e-05	3.66378
6947	TCN1	transcobalamin 1	1.84333	7.985	1.91153e-08	1.75955e-05	3.58838
1490	CCN2	cellular communication network factor 2	1.83	9.83167	5.29139e-08	2.73065e-05	3.55537
123036	TC2N	tandem C2 domains, nuclear	1.80667	7.56667	5.41373e-07	0.000125216	3.49833
4100	MAGEA1	MAGE family member A1	1.78667	7.23333	1.66075e-07	6.22373e-05	3.45017
23657	SLC7A11	solute carrier family 7 member 11	1.78	9.00667	7.06366e-08	3.22693e-05	3.43426
23208	SYT11	synaptotagmin 11	1.77333	9.39	3.90822e-08	2.3633e-05	3.41843
3075	CFH	complement factor H	1.77	4.995	3.39928e-08	2.25248e-05	3.41054
6536	SLC6A9	solute carrier family 6 member 9	1.75333	6.73667	2.01312e-07	6.52321e-05	3.37137
11010	GLIPR1	GLI pathogenesis related 1	1.69333	6.94667	1.84901e-07	6.30613e-05	3.23403
5168	ENPP2	ectonucleotide pyrophosphatase/phosphodiesterase 2	1.68	6.54333	1.79309e-09	3.56915e-06	3.20428
9472	AKAP6	A-kinase anchoring protein 6	1.66333	7.04167	8.54718e-09	1.08266e-05	3.16748
6035	RNASE1	ribonuclease A family member 1, pancreatic	1.66333	6.695	1.35078e-06	0.000205696	3.16748
7436	VLDLR	very low density lipoprotein receptor	1.65	8.88167	2.84739e-09	4.95927e-06	3.13834
196410	METTL7B	methyltransferase like 7B	1.63667	5.225	2.93894e-06	0.000310576	3.10947
4131	MAP1B	microtubule associated protein 1B	1.63333	9.55667	3.38427e-08	2.25248e-05	3.10229
56944	OLFML3	olfactomedin like 3	1.63	6.155	2.51493e-08	2.00239e-05	3.09513
57214	CEMIP	cell migration inducing hyaluronidase 1	1.56333	5.585	2.04058e-05	0.00103555	2.95536
2039	DMTN	dematin actin binding protein	1.54	8.09	5.7945e-08	2.93591e-05	2.90795
1520	CTSS	cathepsin S	1.53667	5.76167	1.33617e-08	1.37907e-05	2.90123
3976	LIF	LIF interleukin 6 family cytokine	1.53667	7.855	4.19283e-06	0.000376886	2.90123
113	ADCY7	adenylate cyclase 7	1.50667	5.56667	9.09499e-08	3.78284e-05	2.84153
84695	LOXL3	lysyl oxidase like 3	1.49667	8.49833	4.08671e-08	2.3633e-05	2.8219
199731	CADM4	cell adhesion molecule 4	1.49333	10.18	2.42576e-08	1.9882e-05	2.81539
79098	SARG	chromosome 1 open reading frame 116	1.48667	5.76333	8.19968e-09	1.08266e-05	2.80241
10544	PROCR	protein C receptor	1.48333	5.52833	1.06006e-06	0.000177956	2.79594
6347	CCL2	C-C motif chemokine ligand 2	1.48	5.81	0.000416929	0.00696525	2.78949
162282	ANKFN1	ankyrin repeat and fibronectin type III domain containing 1	1.47333	5.14333	8.75092e-08	3.74712e-05	2.77663
5803	PTPRZ1	protein tyrosine phosphatase receptor type Z1	1.45667	8.77833	4.16087e-08	2.3633e-05	2.74473
64762	GAREM1	GRB2 associated regulator of MAPK1 subtype 1	1.45333	7.24667	1.98106e-07	6.49484e-05	2.7384
1438	CSF2RA	colony stimulating factor 2 receptor alpha subunit	1.45167	5.81417	4.56579e-08	2.40066e-05	2.73524
84189	SLITRK6	SLIT and NTRK like family member 6	1.44	6.21667	0.000902455	0.0118458	2.71321
3157	HMGCS1	3-hydroxy-3-methylglutaryl-CoA synthase 1	1.44	8.48667	3.02618e-08	2.21923e-05	2.71321
9447	AIM2	absent in melanoma 2	1.43333	4.86333	1.44707e-06	0.000211092	2.7007
116173	CMTM5	CKLF like MARVEL transmembrane domain containing 5	1.42667	5.41667	7.0235e-06	0.000527826	2.68825
11227	GALNT5	polypeptide N-acetylgalactosaminyltransferase 5	1.42667	7.54667	7.57155e-07	0.000142565	2.68825
395	ARHGAP6	Rho GTPase activating protein 6	1.42333	5.995	9.97944e-07	0.000173811	2.68204
2904	GRIN2B	glutamate ionotropic receptor NMDA type subunit 2B	1.41333	5.35333	1.7215e-05	0.00091759	2.66352
6594	SMARCA1	SWI/SNF related, matrix associated, actin dependent regulator of chromatin, subfamily a, member 1	1.40667	10.1	1.15338e-08	1.32798e-05	2.65124
968	CD68	CD68 molecule	1.37667	8.465	1.63361e-05	0.000885678	2.59668
30812	SOX8	SRY-box transcription factor 8	1.35667	6.88833	2.36695e-06	0.000282219	2.56093
3936	LCP1	lymphocyte cytosolic protein 1	1.34667	8.63333	1.61152e-08	1.54856e-05	2.54324
347	APOD	apolipoprotein D	1.34667	9.72333	4.05431e-08	2.3633e-05	2.54324
12	SERPINA3	serpin family A member 3	1.33667	7.435	3.16225e-08	2.24257e-05	2.52567
260436	FDCSP	follicular dendritic cell secreted protein	1.32667	3.84667	0.00305751	0.0271955	2.50822
55304	SPTLC3	serine palmitoyltransferase long chain base subunit 3	1.32333	7.18167	1.05506e-06	0.000177956	2.50244
7164	TPD52L1	TPD52 like 1	1.32	6.33667	2.67567e-07	7.64708e-05	2.49666
5360	PLTP	phospholipid transfer protein	-1.35333	10.2467	3.80514e-08	2.3633e-05	-2.55502
55247	NEIL3	nei like DNA glycosylase 3	-1.35333	10.1967	1.95737e-08	1.75955e-05	-2.55502
81610	FAM83D	family with sequence similarity 83 member D	-1.37667	9.275	6.14791e-08	3.01813e-05	-2.59668
899	CCNF	cyclin F	-1.39667	8.48167	4.06287e-08	2.3633e-05	-2.63293
79469	DLEU2L	deleted in lymphocytic leukemia 2 like	-1.40333	4.14833	0.00110169	0.0135808	-2.64512
56992	KIF15	kinesin family member 15	-1.42667	7.98333	2.55293e-07	7.48868e-05	-2.68825
3009	H1-5	H1.5 linker histone, cluster member	-1.43333	9.52	4.67339e-07	0.000111468	-2.7007
158158	RASEF	RAS and EF-hand domain containing	-1.44333	7.095	5.73578e-07	0.000126802	-2.71948
728833	FAM72D	family with sequence similarity 72 member D	-1.47	8.57167	3.55241e-06	0.000342048	-2.77022
4311	MME	membrane metalloendopeptidase	-1.58	6.76	6.34497e-07	0.000129062	-2.9897
8366	H4C2	H4 clustered histone 2	-1.70667	5.81	8.56708e-06	0.000593878	-3.26406
90226	UCN2	urocortin 2	-1.78333	8.145	5.21842e-06	0.000430242	-3.44221
4317	MMP8	matrix metallopeptidase 8	-2.03667	10.1783	6.10071e-09	8.87918e-06	-4.10296
8910	SGCE	sarcoglycan epsilon	-2.2	6.18667	2.93868e-07	8.27194e-05	-4.59479
8342	H2BC14	H2B clustered histone 14	-2.20667	6.30667	5.14605e-07	0.00012153	-4.61608
39	ACAT2	acetyl-CoA acetyltransferase 2	-2.34	5.57333	6.16345e-09	8.87918e-06	-5.06303
2791	GNG11	G protein subunit gamma 11	-2.62	4.99667	4.81215e-09	7.88825e-06	-6.1475
6490	PMEL	premelanosome protein	-2.66667	10.23	1.73749e-10	6.05234e-07	-6.3496
23089	PEG10	paternally expressed 10	-4.76	7.5	1.23702e-10	5.59399e-07	-27.0958

## Sheet: Cl.2B vs Cl.2A
Cl.2B/CL.2A
ENTREZID	SYMBOL	GENENAME	LogFC	AveExpr	P.Value	adj.P.Val	FC
347365	ITIH6	inter-alpha-trypsin inhibitor heavy chain family member 6	2.08333	9.26167	1.96475e-07	0.000662949	4.23785
1490	CCN2	cellular communication network factor 2	1.84333	9.825	3.3014e-07	0.000728141	3.58838
85352	SHISAL1	shisa like 1	1.82333	7.01833	3.78765e-08	0.000305059	3.53898
6347	CCL2	C-C motif chemokine ligand 2	1.72667	5.68667	0.00024307	0.0156801	3.30962
3491	CCN1	cellular communication network factor 1	1.7	7.49	1.26782e-07	0.000588841	3.24901
84189	SLITRK6	SLIT and NTRK like family member 6	1.60667	6.13333	1.0768e-06	0.00157932	3.04547
23657	SLC7A11	solute carrier family 7 member 11	1.55667	9.11833	2.10269e-05	0.0057752	2.94173
353088	ZNF429	zinc finger protein 429	1.55	5.195	0.00166915	0.0413093	2.92817
4645	MYO5B	myosin VB	1.52667	6.10667	6.94995e-06	0.00317499	2.88119
4589	MUC7	mucin 7, secreted	1.48	6.53667	3.20637e-05	0.00652204	2.78949
55304	SPTLC3	serine palmitoyltransferase long chain base subunit 3	1.46667	7.11	2.94619e-06	0.00216961	2.76383
3157	HMGCS1	3-hydroxy-3-methylglutaryl-CoA synthase 1	1.45	8.48167	5.51981e-06	0.0026986	2.73208
26137	ZBTB20	zinc finger and BTB domain containing 20	1.39667	5.29167	3.51879e-05	0.00671631	2.63293
348980	HCN1	hyperpolarization activated cyclic nucleotide gated potassium channel 1	1.32667	7.29667	1.84643e-05	0.00570015	2.50822
79656	BEND5	BEN domain containing 5	-1.36	5.87	5.54148e-05	0.00882426	-2.57
222	ALDH3B2	aldehyde dehydrogenase 3 family member B2	-1.36667	7.11333	1.79986e-06	0.00172269	-2.58
2731	GLDC	glycine decarboxylase	-1.39333	8.06333	1.69963e-06	0.00172269	-2.63
1301	COL11A1	collagen type XI alpha 1 chain	-1.47667	5.58167	4.37878e-08	0.000305059	-2.78
4311	MME	membrane metalloendopeptidase	-1.53333	6.73667	4.26973e-06	0.00235974	-2.89
245972	ATP6V0D2	ATPase H+ transporting V0 subunit d2	-1.55333	4.61	3.16092e-05	0.00651901	-2.94
4317	MMP8	matrix metallopeptidase 8	-1.55667	9.93833	2.61687e-07	0.000662949	-2.94
90226	UCN2	urocortin 2	-1.55667	8.03167	1.03324e-05	0.00429752	-2.94
6490	PMEL	premelanosome protein	-1.76667	9.78	5.54126e-07	0.00102946	-3.4
5996	RGS1	regulator of G protein signaling 1	-2.05	6.39167	1.67709e-06	0.00172269	-4.14
3598	IL13RA2	interleukin 13 receptor subunit alpha 2	-2.23333	7.39333	2.22014e-07	0.000662949	-4.7
10631	POSTN	periostin	-2.29667	7.34833	1.17026e-08	0.000163058	-4.91
2191	FAP	fibroblast activation protein alpha	-2.45333	6.94667	3.28068e-09	9.14227e-05	-5.48
94115	CGB8	chorionic gonadotropin subunit beta 8	-3.19667	6.69833	3.11792e-06	0.00217217	-9.17

## Sheet: YUGEN8 vs Cl.1A
YUGEN8/Cl.1A
ENTREZID	SYMBOL	GENENAME	LogFC	AveExpr	P.Value	adj.P.Val	FC
8342	H2BC14	H2B clustered histone 14	1.92333	6.44833	3.52425e-05	0.00268022	3.79298
5176	SERPINF1	serpin family F member 1	1.78667	9.68	4.10801e-06	0.00113072	3.45017
933	CD22	CD22 molecule	1.76667	7.83667	9.73376e-07	0.000645835	3.40267
728833	FAM72D	family with sequence similarity 72 member D	1.66333	8.475	1.68983e-05	0.00204322	3.16748
80264	ZNF430	zinc finger protein 430	1.47333	5.77333	0.00109557	0.0172682	2.77663
10403	NDC80	NDC80 kinetochore complex component	1.42333	7.39833	2.1793e-07	0.000339136	2.68204
64105	CENPK	centromere protein K	1.34667	8.79667	3.26922e-06	0.00113072	2.54324
2034	EPAS1	endothelial PAS domain protein 1	-1.34	7.72667	1.86667e-07	0.000325116	-2.53
770	CA11	carbonic anhydrase 11	-1.34333	7.44833	3.24577e-07	0.000411136	-2.54
8618	CADPS	calcium dependent secretion activator	-1.35333	7.48667	6.42514e-08	0.000223812	-2.56
57228	SMAGP	small cell adhesion glycoprotein	-1.36667	8.60333	6.46184e-06	0.00133387	-2.58
23475	QPRT	quinolinate phosphoribosyltransferase	-1.40333	10.7083	5.3183e-07	0.000530825	-2.65
9961	MVP	major vault protein	-1.41	8.36833	1.6481e-07	0.000322138	-2.66
54	ACP5	acid phosphatase 5, tartrate resistant	-1.41667	7.27833	2.51163e-06	0.00106048	-2.67
5002	SLC22A18	solute carrier family 22 member 18	-1.42	8.61	4.62562e-08	0.000184146	-2.68
968	CD68	CD68 molecule	-1.45	8.50167	1.50592e-05	0.00197021	-2.73
822	CAPG	capping actin protein, gelsolin like	-1.45333	5.76667	1.3415e-05	0.00187228	-2.74
10082	GPC6	glypican 6	-1.52	8.99333	1.73397e-07	0.000322138	-2.87
169611	OLFML2A	olfactomedin like 2A	-1.52667	8.39333	4.69465e-06	0.00118124	-2.88
2331	FMOD	fibromodulin	-1.56667	5.67667	6.81669e-07	0.000556616	-2.96
4312	MMP1	matrix metallopeptidase 1	-1.58667	5.81	6.04834e-06	0.00126729	-3
22943	DKK1	dickkopf WNT signaling pathway inhibitor 1	-1.6	7.32667	5.13546e-05	0.00322319	-3.03
1520	CTSS	cathepsin S	-1.65333	5.82	4.40671e-06	0.00116954	-3.15
7837	PXDN	peroxidasin	-1.80333	5.305	1.43415e-07	0.000322138	-3.49
11227	GALNT5	polypeptide N-acetylgalactosaminyltransferase 5	-1.81667	7.74167	1.54233e-07	0.000322138	-3.52
1958	EGR1	early growth response 1	-1.89	8.53833	0.000104154	0.00468137	-3.71
25903	OLFML2B	olfactomedin like 2B	-1.91	7.24833	1.71468e-07	0.000322138	-3.76
6624	FSCN1	fascin actin-bundling protein 1	-1.91333	7.09333	3.05361e-08	0.000141825	-3.77
6947	TCN1	transcobalamin 1	-1.99333	8.06	1.67113e-07	0.000322138	-3.98
2191	FAP	fibroblast activation protein alpha	-2.02333	6.735	1.2239e-08	6.82128e-05	-4.07
6347	CCL2	C-C motif chemokine ligand 2	-2.08333	6.11167	6.25447e-05	0.00361605	-4.24
56944	OLFML3	olfactomedin like 3	-2.13	6.405	8.6269e-09	6.01014e-05	-4.38
94115	CGB8	chorionic gonadotropin subunit beta 8	-2.19667	7.28167	5.0128e-05	0.00319563	-4.58
5996	RGS1	regulator of G protein signaling 1	-3.76333	5.285	1.0152e-09	2.82905e-05	-13.58
1513	CTSK	cathepsin K	-4.36	6.97333	2.07062e-09	2.8851e-05	-20.54
