# Supplementary material for: Coupled fibromodulin and SOX2 signaling as a critical regulator of metastatic outgrowth in melanoma
Source: Cell Mol Life Sci. 2022 Jun 23;79(7):377. doi: 10.1007/s00018-022-04364-5 (PMC9226089; doi:10.1007/s00018-022-04364-5)
Supplement: Supplementary file 4 — Supplementary Table 2: Table showing the percentages of brain and extracranial metastasis in Cl.2A variants (XLS 27 KB) [file 18_2022_4364_MOESM4_ESM.xls]

## Sheet: Sheet1
	Group	No. of Mice	Brain Mets	% Brain Mets	Extra-Cranial Mets	% Extra-Cranial Mets
	Cl.2A Control	23	22	95.6522	22	95.6522
	Cl.2A Fmod-/-	27	16	59.2593	23	85.1852
	Cl.2A Sox2-/-	25	22	88	24	96
	Cl.2A Sox2/Fmod-/-	25	2	8	6	24
