# Supplementary material for: Coupled fibromodulin and SOX2 signaling as a critical regulator of metastatic outgrowth in melanoma
Source: Cell Mol Life Sci. 2022 Jun 23;79(7):377. doi: 10.1007/s00018-022-04364-5 (PMC9226089; doi:10.1007/s00018-022-04364-5)
Supplement: Supplementary file 5 — Supplementary Table 3: List of significantly upregulated and downregulated genes in Cl.2A cells following FMOD and SOX2 knockout (XLS 166 KB) [file 18_2022_4364_MOESM5_ESM.xls]

## Sheet: FMOD vs Control
Cl.2A (FMOD/Control)
ENTREZID	SYMBOL	GENENAME	LogFC	P.Value	adj.P.Val	FC
4653	MYOC	myocilin	-2.5008	1.99446e-08	0.000130012	-5.66
3357	HTR2B	5-hydroxytryptamine receptor 2B	-2.38453	1.87777e-07	0.000734434	-5.22174
56884	FSTL5	follistatin like 5	-2.07932	1.14888e-06	0.0017498	-4.22609
6490	PMEL	premelanosome protein	-2.02088	1.37271e-08	0.000130012	-4.05831
285335	SLC9C1	solute carrier family 9 member C1	-1.97075	5.95881e-05	0.0118909	-3.91971
26330	GAPDHS	glyceraldehyde-3-phosphate dehydrogenase, spermatogenic	-1.80358	3.12264e-06	0.0026823	-3.49085
2331	FMOD	fibromodulin	-1.66489	8.5024e-07	0.00166273	-3.1709
1513	CTSK	cathepsin K	-1.61145	2.89979e-06	0.0026823	-3.05558
4685	NCAM2	neural cell adhesion molecule 2	-1.60471	1.25267e-06	0.0017498	-3.04134
55118	CRTAC1	cartilage acidic protein 1	-1.54846	1.17828e-05	0.00635764	-2.92505
2329	FMO4	flavin containing dimethylaniline monoxygenase 4	-1.48014	2.33245e-06	0.00240071	-2.78977
196394	AMN1	antagonist of mitotic exit network 1 homolog	-1.46317	0.000392836	0.0279356	-2.75713
10631	POSTN	periostin	-1.41463	1.66832e-05	0.00635764	-2.66592
23632	CA14	carbonic anhydrase 14	-1.40409	2.90034e-06	0.0026823	-2.6465
8821	INPP4B	inositol polyphosphate-4-phosphatase type II B	-1.3539	0.000358142	0.0268345	-2.55602
10451	VAV3	vav guanine nucleotide exchange factor 3	-1.34436	7.91952e-05	0.0144742	-2.53918
23285	KIAA1107	KIAA1107	-1.32337	4.49291e-05	0.010715	-2.5025
11000	SLC27A3	solute carrier family 27 member 3	-1.30617	5.35946e-07	0.00131012	-2.47
1595	CYP51A1	cytochrome P450 family 51 subfamily A member 1	-1.29535	0.000194067	0.021392	-2.45
2919	CXCL1	C-X-C motif chemokine ligand 1	-1.29386	1.21724e-06	0.0017498	-2.45
10234	LRRC17	leucine rich repeat containing 17	-1.27634	4.96136e-05	0.0109315	-2.42
9787	DLGAP5	DLG associated protein 5	-1.24524	0.000653394	0.0339835	-2.37
90523	MLIP	muscular LMNA interacting protein	-1.20398	2.19002e-06	0.00237933	-2.3
148268	ZNF570	zinc finger protein 570	-1.19224	0.00111456	0.0415505	-2.29
1469	CST1	cystatin SN	-1.19155	4.2962e-05	0.010715	-2.28
9120	SLC16A6	solute carrier family 16 member 6	-1.1612	1.3501e-06	0.00176017	-2.24
51086	TNNI3K	TNNI3 interacting kinase	-1.13254	2.10785e-05	0.00699656	-2.19
130132	RFTN2	raftlin family member 2	-1.11543	0.000234198	0.0237304	-2.17
729533	FAM72A	family with sequence similarity 72 member A	-1.10165	0.00047579	0.0307644	-2.15
590	BCHE	butyrylcholinesterase	-1.09272	0.00134277	0.0458438	-2.13
57820	CCNB1IP1	cyclin B1 interacting protein 1	-1.07427	0.000511971	0.0318857	-2.11
26509	MYOF	myoferlin	-1.07024	3.47809e-05	0.00947632	-2.1
114780	PKD1L2	polycystin 1 like 2 (gene/pseudogene)	-1.06817	0.000191225	0.021392	-2.1
653820	FAM72B	family with sequence similarity 72 member B	-1.06419	0.000320991	0.0261555	-2.09
7552	ZNF711	zinc finger protein 711	-1.05523	6.26417e-05	0.0121289	-2.08
55635	DEPDC1	DEP domain containing 1	-1.05225	1.61428e-05	0.00635764	-2.07
80339	PNPLA3	patatin like phospholipase domain containing 3	-1.05205	0.000151406	0.0194795	-2.07
995	CDC25C	cell division cycle 25C	-1.05155	0.00135535	0.0459263	-2.07
23767	FLRT3	fibronectin leucine rich transmembrane protein 3	-1.04348	8.35093e-06	0.00563141	-2.06
728833	FAM72D	family with sequence similarity 72 member D	-1.04181	9.03845e-05	0.0157937	-2.06
63826	SRR	serine racemase	-1.03914	4.83471e-05	0.0109315	-2.06
51661	FKBP7	FKBP prolyl isomerase 7	-1.03054	2.08461e-05	0.00699656	-2.04
22949	PTGR1	prostaglandin reductase 1	-1.01785	1.13752e-05	0.00635583	-2.02
348	APOE	apolipoprotein E	-1.0146	2.68033e-05	0.00806407	-2.02
51144	HSD17B12	hydroxysteroid 17-beta dehydrogenase 12	-1.01257	9.42528e-05	0.0157937	-2.02
9252	RPS6KA5	ribosomal protein S6 kinase A5	-1.0125	0.000685089	0.0343814	-2.02
2567	GABRG3	gamma-aminobutyric acid type A receptor gamma3 subunit	-1.01157	0.000148122	0.0193537	-2.02
145407	ARMH4	armadillo like helical domain containing 4	-1.00985	1.71959e-05	0.00635764	-2.01
9760	TOX	thymocyte selection associated high mobility group box	-1.00933	0.000507449	0.031705	-2.01
4329	ALDH6A1	aldehyde dehydrogenase 6 family member A1	-1.00921	2.95219e-05	0.00861687	-2.01
4311	MME	membrane metalloendopeptidase	-1.00423	0.000215648	0.0225519	-2.01
9976	CLEC2B	C-type lectin domain family 2 member B	1.02838	2.14846e-05	0.00699656	2.03974
79616	CCNJL	cyclin J like	1.03235	4.43056e-06	0.00346576	2.04535
9844	ELMO1	engulfment and cell motility 1	1.05353	1.3283e-05	0.00635764	2.07561
9915	ARNT2	aryl hydrocarbon receptor nuclear translocator 2	1.05449	1.98879e-06	0.00228781	2.07699
10962	MLLT11	MLLT11 transcription factor 7 cofactor	1.11756	1.00298e-05	0.00614647	2.1698
54842	MFSD6	major facilitator superfamily domain containing 6	1.11762	8.32549e-06	0.00563141	2.16989
10125	RASGRP1	RAS guanyl-releasing protein 1	1.12765	9.56525e-06	0.00614647	2.18503
93432	MGAM2	maltase-glucoamylase 2 (putative)	1.17059	3.15467e-06	0.0026823	2.25104
5271	SERPINB8	serpin family B member 8	1.22507	0.000163789	0.0202792	2.33767
223117	SEMA3D	semaphorin 3D	1.226	0.000122195	0.0174427	2.33918
4312	MMP1	matrix metallopeptidase 1	1.22807	1.26609e-05	0.00635764	2.34253
8644	AKR1C3	aldo-keto reductase family 1 member C3	1.25434	1.00576e-05	0.00614647	2.38558
6703	SPRR2D	small proline rich protein 2D	1.27875	1.54466e-05	0.00635764	2.42628
5865	RAB3B	RAB3B, member RAS oncogene family	1.33838	1.75553e-05	0.00635764	2.53
2705	GJB1	gap junction protein beta 1	1.38849	4.311e-07	0.00120437	2.62
1302	COL11A2	collagen type XI alpha 2 chain	1.42553	6.16836e-07	0.00134032	2.69
3976	LIF	LIF interleukin 6 family cytokine	1.43246	3.72372e-07	0.00120437	2.7
25834	MGAT4C	MGAT4 family member C	1.45793	0.000145872	0.0192748	2.75
8842	PROM1	prominin 1	1.54862	4.30289e-06	0.00346576	2.93
6781	STC1	stanniocalcin 1	1.56581	1.52678e-05	0.00635764	2.96
3598	IL13RA2	interleukin 13 receptor subunit alpha 2	1.58207	0.000523118	0.0322474	2.99
1123	CHN1	chimerin 1	1.59184	1.12726e-05	0.00635583	3.01
27177	IL36B	interleukin 36 beta	1.60006	1.63692e-06	0.00200073	3.03
23504	RIMBP2	RIMS binding protein 2	1.60591	5.56208e-06	0.00418354	3.04
259232	NALCN	sodium leak channel, non-selective	1.63339	1.0062e-06	0.0017498	3.1
145957	NRG4	neuregulin 4	1.63939	0.000137618	0.0185604	3.12
80760	ITIH5	inter-alpha-trypsin inhibitor heavy chain 5	1.96566	1.51511e-05	0.00635764	3.91
8091	HMGA2	high mobility group AT-hook 2	2.39588	5.16599e-08	0.000252565	5.26
6696	SPP1	secreted phosphoprotein 1	3.12459	1.14182e-09	2.23294e-05	8.72

## Sheet: Sox2 vs Control
Cl.2A (Sox2/Control)
ENTREZID	SYMBOL	GENENAME	LogFC	P.Value	Adj.P.Val	FC
10631	POSTN	periostin	-2.89711	5.04036e-09	8.11452e-06	-7.45
6490	PMEL	premelanosome protein	-2.7369	4.20679e-11	2.74227e-07	-6.67
4653	MYOC	myocilin	-2.48881	7.1827e-10	1.98276e-06	-5.61
3598	IL13RA2	interleukin 13 receptor subunit alpha 2	-2.34184	1.25504e-10	6.13591e-07	-5.07
1513	CTSK	cathepsin K	-2.21576	2.09256e-09	4.09221e-06	-4.65
5996	RGS1	regulator of G protein signaling 1	-2.21069	6.0073e-09	8.39134e-06	-4.63
3357	HTR2B	5-hydroxytryptamine receptor 2B	-2.10888	1.14096e-09	2.47918e-06	-4.31
1301	COL11A1	collagen type XI alpha 1 chain	-2.09106	8.11111e-10	1.98276e-06	-4.26
340273	ABCB5	ATP binding cassette subfamily B member 5	-1.91507	5.01958e-09	8.11452e-06	-3.77
285335	SLC9C1	solute carrier family 9 member C1	-1.88718	6.50243e-09	8.47744e-06	-3.7
5136	PDE1A	phosphodiesterase 1A	-1.76731	3.26531e-07	0.000122801	-3.4
2012	EMP1	epithelial membrane protein 1	-1.59604	1.39546e-08	1.51609e-05	-3.02
9507	ADAMTS4	ADAM metallopeptidase with thrombospondin type 1 motif 4	-1.54325	1.9453e-08	2.00223e-05	-2.91
130132	RFTN2	raftlin family member 2	-1.49105	5.18222e-07	0.000172355	-2.81
222	ALDH3B2	aldehyde dehydrogenase 3 family member B2	-1.49018	3.61539e-08	2.94594e-05	-2.81
221718	LINC00518	long intergenic non-protein coding RNA 518	-1.48796	6.49971e-08	4.34805e-05	-2.8
119548	PNLIPRP3	pancreatic lipase related protein 3	-1.47833	2.19188e-06	0.000460907	-2.79
2123	EVI2A	ecotropic viral integration site 2A	-1.47797	1.2671e-08	1.45762e-05	-2.79
26330	GAPDHS	glyceraldehyde-3-phosphate dehydrogenase, spermatogenic	-1.45256	4.26184e-07	0.00014883	-2.74
150350	ENTHD1	ENTH domain containing 1	-1.42171	8.60098e-07	0.000247354	-2.68
4948	OCA2	OCA2 melanosomal transmembrane protein	-1.3994	3.3262e-08	2.92758e-05	-2.64
6948	TCN2	transcobalamin 2	-1.35233	3.03569e-07	0.000118732	-2.55
89886	SLAMF9	SLAM family member 9	-1.34903	8.34551e-08	4.9456e-05	-2.55
3707	ITPKB	inositol-trisphosphate 3-kinase B	-1.31004	5.1999e-07	0.000172355	-2.48
11000	SLC27A3	solute carrier family 27 member 3	-1.30953	7.9455e-08	4.8557e-05	-2.48
2919	CXCL1	C-X-C motif chemokine ligand 1	-1.3074	1.56103e-07	7.73347e-05	-2.47
8821	INPP4B	inositol polyphosphate-4-phosphatase type II B	-1.30534	1.18737e-06	0.000313786	-2.47
60495	HPSE2	heparanase 2 (inactive)	-1.30446	2.96211e-07	0.000118219	-2.47
5176	SERPINF1	serpin family F member 1	-1.2928	2.61713e-08	2.43717e-05	-2.45
51661	FKBP7	FKBP prolyl isomerase 7	-1.28686	1.79579e-05	0.00182908	-2.44
5324	PLAG1	PLAG1 zinc finger	-1.21867	8.04026e-07	0.00023468	-2.32732
55958	KLHL9	kelch like family member 9	-1.19028	4.97412e-05	0.00338864	-2.28197
130589	GALM	galactose mutarotase	-1.18885	1.74566e-06	0.000401625	-2.27972
10451	VAV3	vav guanine nucleotide exchange factor 3	-1.1755	6.89763e-08	4.35129e-05	-2.25872
7096	TLR1	toll like receptor 1	-1.16988	6.142e-06	0.000931108	-2.24994
4323	MMP14	matrix metallopeptidase 14	-1.13732	1.01839e-06	0.000285303	-2.19972
4311	MME	membrane metalloendopeptidase	-1.13148	2.55259e-07	0.000106209	-2.19083
51000	SLC35B3	solute carrier family 35 member B3	-1.12739	1.25052e-06	0.000321778	-2.18463
9201	DCLK1	doublecortin like kinase 1	-1.11362	9.98551e-06	0.00125273	-2.16388
57576	KIF17	kinesin family member 17	-1.10723	1.29931e-06	0.000329991	-2.15432
26509	MYOF	myoferlin	-1.10443	1.47108e-07	7.57063e-05	-2.15014
23632	CA14	carbonic anhydrase 14	-1.0937	3.11362e-06	0.000563796	-2.1342
3696	ITGB8	integrin subunit beta 8	-1.08494	6.87946e-07	0.000210134	-2.12129
5292	PIM1	Pim-1 proto-oncogene, serine/threonine kinase	-1.07346	1.20611e-05	0.00145012	-2.10448
81493	SYNC	syncoilin, intermediate filament protein	-1.07091	2.81087e-07	0.000114519	-2.10076
2191	FAP	fibroblast activation protein alpha	-1.02861	1.58101e-06	0.00037251	-2.04005
2274	FHL2	four and a half LIM domains 2	-1.02097	1.01491e-05	0.00126417	-2.02928
11238	CA5B	carbonic anhydrase 5B	-1.00912	6.67237e-07	0.000207119	-2.01269
590	BCHE	butyrylcholinesterase	-1.00884	1.12527e-05	0.00138401	-2.01269
9481	SLC25A27	solute carrier family 25 member 27	-1.0037	9.56015e-06	0.00122125	-2.01269
158219	TTC39B	tetratricopeptide repeat domain 39B	-1.00319	2.62678e-05	0.00222378	-2.00443
2591	GALNT3	polypeptide N-acetylgalactosaminyltransferase 3	-1.00005	6.87225e-05	0.00413519	-2.00007
114569	MAL2	mal, T cell differentiation protein 2 (gene/pseudogene)	1.01182	0.000384734	0.011886	2.01646
1958	EGR1	early growth response 1	1.02252	2.43142e-06	0.000495301	2.03147
2705	GJB1	gap junction protein beta 1	1.02284	7.56822e-07	0.000224249	2.03191
26045	LRRTM2	leucine rich repeat transmembrane neuronal 2	1.03083	0.000210231	0.00851429	2.04321
55640	FLVCR2	feline leukemia virus subgroup C cellular receptor family member 2	1.0372	7.62111e-06	0.00107999	2.05225
3977	LIFR	LIF receptor subunit alpha	1.05382	1.32741e-06	0.000332805	2.07602
54997	TESC	tescalcin	1.05685	4.00212e-07	0.000144936	2.08039
387597	ILDR2	immunoglobulin like domain containing receptor 2	1.07051	2.97164e-05	0.00244174	2.10017
282775	OR5J2	olfactory receptor family 5 subfamily J member 2	1.07514	1.64535e-05	0.00173927	2.10692
1469	CST1	cystatin SN	1.08329	2.01527e-05	0.00194141	2.11886
4645	MYO5B	myosin VB	1.10028	6.98441e-07	0.000210134	2.14397
51299	NRN1	neuritin 1	1.11327	1.5311e-06	0.00036515	2.16336
254528	MEIOB	meiosis specific with OB-fold	1.12375	8.52977e-05	0.00484907	2.17913
3575	IL7R	interleukin 7 receptor	1.1238	1.77299e-05	0.00181532	2.17921
157	GRK3	G protein-coupled receptor kinase 3	1.12402	5.42874e-05	0.00358663	2.17953
2675	GFRA2	GDNF family receptor alpha 2	1.13182	1.9502e-05	0.00190174	2.19135
6006	RHCE	Rh blood group CcEe antigens	1.139	6.50692e-06	0.000956761	2.20229
9076	CLDN1	claudin 1	1.14605	4.26145e-07	0.00014883	2.21307
5125	PCSK5	proprotein convertase subtilisin/kexin type 5	1.1816	6.25632e-07	0.00019802	2.26829
259232	NALCN	sodium leak channel, non-selective	1.19883	3.72265e-06	0.000655857	2.29553
6035	RNASE1	ribonuclease A family member 1, pancreatic	1.21321	5.84328e-08	4.08111e-05	2.31852
478	ATP1A3	ATPase Na+/K+ transporting subunit alpha 3	1.25147	2.02097e-07	9.1912e-05	2.38083
54566	EPB41L4B	erythrocyte membrane protein band 4.1 like 4B	1.26715	1.08418e-07	6.05775e-05	2.40686
4256	MGP	matrix Gla protein	1.26999	5.83562e-08	4.08111e-05	2.4116
9402	GRAP2	GRB2 related adaptor protein 2	1.29143	3.18138e-07	0.00012199	2.44771
51778	MYOZ2	myozenin 2	1.29802	2.30884e-07	0.000100337	2.45891
55076	TMEM45A	transmembrane protein 45A	1.32435	1.23308e-07	6.69837e-05	2.5042
2151	F2RL2	coagulation factor II thrombin receptor like 2	1.33845	1.2161e-05	0.00145012	2.5288
6916	TBXAS1	thromboxane A synthase 1	1.4021	1.95241e-07	9.09079e-05	2.64285
93432	MGAM2	maltase-glucoamylase 2 (putative)	1.41759	3.44315e-08	2.92758e-05	2.67139
2904	GRIN2B	glutamate ionotropic receptor NMDA type subunit 2B	1.42342	2.22947e-07	9.90898e-05	2.6822
121506	ERP27	endoplasmic reticulum protein 27	1.43512	4.52494e-08	3.40345e-05	2.70405
83853	ROPN1L	rhophilin associated tail protein 1 like	1.46789	5.7652e-06	0.00088775	2.76617
54457	TAF7L	TATA-box binding protein associated factor 7 like	1.54354	1.40868e-07	7.44543e-05	2.91509
8842	PROM1	prominin 1	1.57301	1.85474e-07	8.84667e-05	2.97524
3766	KCNJ10	potassium inwardly rectifying channel subfamily J member 10	1.60013	2.51305e-07	0.000106209	3.03171
55536	CDCA7L	cell division cycle associated 7 like	1.63654	2.44039e-08	2.38621e-05	3.10919
3708	ITPR1	inositol 1,4,5-trisphosphate receptor type 1	1.76766	1.58181e-07	7.73347e-05	3.40502
6703	SPRR2D	small proline rich protein 2D	1.81352	6.67016e-08	4.34805e-05	3.51499
392636	AGMO	alkylglycerol monooxygenase	2.01643	1.05509e-07	6.05775e-05	4.04583
11341	SCRG1	stimulator of chondrogenesis 1	2.08094	4.3365e-10	1.41341e-06	4.23082
145957	NRG4	neuregulin 4	2.15519	3.9342e-07	0.000144936	4.45426
4589	MUC7	mucin 7, secreted	2.17493	5.39419e-09	8.11452e-06	4.51564
6781	STC1	stanniocalcin 1	2.32725	4.00064e-08	3.12946e-05	5.01849
6696	SPP1	secreted phosphoprotein 1	2.50914	3.73104e-10	1.41341e-06	5.6928
5915	RARB	retinoic acid receptor beta	2.82015	1.01173e-08	1.23659e-05	7.06234
6527	SLC5A4	solute carrier family 5 member 4	2.85613	1.53244e-11	1.49842e-07	7.2407
114899	C1QTNF3	Complement C1q tumor necrosis factor-related protein 3	3.86263	9.10907e-13	1.78137e-08	14.5468

## Sheet: Sox2&FMOD vs Control
Cl.2A (Sox2&FMOD/Control)
ENTREZID	SYMBOL	GENENAME	LogFC	P.Value	Adj.P.Val	FC
6035	RNASE1	ribonuclease A family member 1, pancreatic	-4.33147	8.03661e-11	5.2388e-07	-20.13
1301	COL11A1	collagen type XI alpha 1 chain	-4.20037	8.41784e-10	1.54359e-06	-18.38
285335	SLC9C1	solute carrier family 9 member C1	-3.7526	3.44002e-09	4.48487e-06	-13.48
130132	RFTN2	raftlin family member 2	-3.59338	3.8358e-10	9.37662e-07	-12.07
3357	HTR2B	5-hydroxytryptamine receptor 2B	-3.59121	3.42521e-09	4.48487e-06	-12.05
5996	RGS1	regulator of G protein signaling 1	-3.36619	1.67611e-08	1.08632e-05	-10.31
4653	MYOC	myocilin	-2.83259	6.7743e-08	2.54569e-05	-7.12
11341	SCRG1	stimulator of chondrogenesis 1	-2.80453	6.36757e-09	6.22621e-06	-6.99
590	BCHE	butyrylcholinesterase	-2.73096	4.38874e-06	0.000285137	-6.64
9507	ADAMTS4	ADAM metallopeptidase with thrombospondin type 1 motif 4	-2.71898	2.00709e-09	3.27088e-06	-6.58
5136	PDE1A	phosphodiesterase 1A	-2.56204	1.09492e-07	3.12257e-05	-5.91
6596	HLTF	helicase like transcription factor	-2.47324	1.5833e-05	0.000651854	-5.55
121506	ERP27	endoplasmic reticulum protein 27	-2.43696	1.78672e-08	1.08632e-05	-5.41
4685	NCAM2	neural cell adhesion molecule 2	-2.42538	5.16757e-08	2.33041e-05	-5.37
1404	HAPLN1	hyaluronan and proteoglycan link protein 1	-2.41142	1.17956e-08	8.87213e-06	-5.32
933	CD22	CD22 molecule	-2.40617	9.10092e-08	2.91767e-05	-5.3
1513	CTSK	cathepsin K	-2.30975	5.35975e-08	2.33041e-05	-4.96
6258	RXRG	retinoid X receptor gamma	-2.30502	7.42513e-09	6.91457e-06	-4.94
123036	TC2N	tandem C2 domains, nuclear	-2.2544	1.07221e-07	3.12257e-05	-4.77
51086	TNNI3K	TNNI3 interacting kinase	-2.23215	4.68191e-07	6.94507e-05	-4.7
10631	POSTN	periostin	-2.14881	5.42972e-08	2.33041e-05	-4.43
9750	RIPOR2	RHO family interacting cell polarization regulator 2	-2.11992	1.82385e-08	1.08632e-05	-4.35
2	A2M	alpha-2-macroglobulin	-2.06831	8.0311e-08	2.70787e-05	-4.19
3037	HAS2	hyaluronan synthase 2	-2.05509	7.44335e-07	9.22784e-05	-4.16
6713	SQLE	squalene epoxidase	-2.01916	5.22721e-06	0.000321787	-4.05
2788	GNG7	G protein subunit gamma 7	-1.9801	1.8797e-08	1.08632e-05	-3.95
6017	RLBP1	retinaldehyde binding protein 1	-1.96976	4.62251e-05	0.00124173	-3.92
7130	TNFAIP6	TNF alpha induced protein 6	-1.94442	8.57027e-06	0.000448129	-3.85
9472	AKAP6	A-kinase anchoring protein 6	-1.9386	9.22915e-07	0.000107985	-3.83
2213	FCGR2B	Fc fragment of IgG receptor IIb	-1.93505	2.66929e-07	4.83339e-05	-3.82
1595	CYP51A1	cytochrome P450 family 51 subfamily A member 1	-1.93082	7.5027e-07	9.22784e-05	-3.81
8708	B3GALT1	beta-1,3-galactosyltransferase 1	-1.9156	8.65103e-06	0.000451146	-3.77
90226	UCN2	urocortin 2	-1.88981	1.53593e-07	3.73655e-05	-3.71
55635	DEPDC1	DEP domain containing 1	-1.87594	3.97857e-06	0.000266427	-3.67
196394	AMN1	antagonist of mitotic exit network 1 homolog	-1.82584	1.66652e-05	0.000669932	-3.55
10891	PPARGC1A	PPARG coactivator 1 alpha	-1.82282	2.43218e-07	4.76343e-05	-3.54
259266	ASPM	abnormal spindle microtubule assembly	-1.81906	1.67677e-07	3.81289e-05	-3.53
728833	FAM72D	family with sequence similarity 72 member D	-1.79485	5.48164e-08	2.33041e-05	-3.47
729533	FAM72A	family with sequence similarity 72 member A	-1.78222	1.59956e-07	3.81181e-05	-3.44
9928	KIF14	kinesin family member 14	-1.77481	1.05563e-07	3.12257e-05	-3.42
653820	FAM72B	family with sequence similarity 72 member B	-1.76996	1.22191e-07	3.18609e-05	-3.42
23632	CA14	carbonic anhydrase 14	-1.76918	1.13514e-07	3.12659e-05	-3.41
8821	INPP4B	inositol polyphosphate-4-phosphatase type II B	-1.76676	8.24735e-06	0.000437087	-3.4
29108	PYCARD	PYD and CARD domain containing	-1.76502	1.04449e-07	3.12257e-05	-3.4
397	ARHGDIB	Rho GDP dissociation inhibitor beta	-1.75199	3.58966e-05	0.00105925	-3.37
392636	AGMO	alkylglycerol monooxygenase	-1.74485	8.79431e-06	0.000455346	-3.35
60495	HPSE2	heparanase 2 (inactive)	-1.73959	4.57631e-07	6.90929e-05	-3.34
400916	CHCHD10	coiled-coil-helix-coiled-coil-helix domain containing 10	-1.73638	7.97944e-08	2.70787e-05	-3.33
554282	FAM72C	family with sequence similarity 72 member C	-1.73191	8.28844e-08	2.74727e-05	-3.32
54762	GRAMD1C	GRAM domain containing 1C	-1.73017	0.00116061	0.00976673	-3.32
134285	TMEM171	transmembrane protein 171	-1.72296	6.73091e-08	2.54569e-05	-3.3
4751	NEK2	NIMA related kinase 2	-1.72084	4.20132e-06	0.000275708	-3.3
4660	PPP1R12B	protein phosphatase 1 regulatory subunit 12B	-1.68811	3.23699e-06	0.000238274	-3.22
23596	OPN3	opsin 3	-1.68737	3.20289e-08	1.69286e-05	-3.22
22949	PTGR1	prostaglandin reductase 1	-1.68627	9.76963e-07	0.000112385	-3.22
93273	LEMD1	LEM domain containing 1	-1.67982	3.44409e-06	0.000244031	-3.2
140883	ZNF280B	zinc finger protein 280B	-1.66921	2.65626e-07	4.83339e-05	-3.18
1464	CSPG4	chondroitin sulfate proteoglycan 4	-1.66569	3.87904e-06	0.000261768	-3.17
55118	CRTAC1	cartilage acidic protein 1	-1.66118	9.33344e-06	0.000468417	-3.16
3371	TNC	tenascin C	-1.65669	5.35033e-06	0.000326972	-3.15
26330	GAPDHS	glyceraldehyde-3-phosphate dehydrogenase, spermatogenic	-1.64378	4.81434e-05	0.00125803	-3.12
145407	ARMH4	armadillo like helical domain containing 4	-1.64124	2.96832e-07	5.13704e-05	-3.12
89886	SLAMF9	SLAM family member 9	-1.63708	4.52987e-05	0.00122323	-3.11
143686	SESN3	sestrin 3	-1.62984	1.65796e-06	0.000151509	-3.09
150350	ENTHD1	ENTH domain containing 1	-1.6176	2.64721e-05	0.000878927	-3.07
3140	MR1	major histocompatibility complex, class I-related	-1.60134	1.19543e-06	0.000125015	-3.03
79054	TRPM8	transient receptor potential cation channel subfamily M member 8	-1.59899	2.64867e-07	4.83339e-05	-3.03
388650	DIPK1A	divergent protein kinase domain 1A	-1.59315	2.53769e-05	0.000860086	-3.02
29899	GPSM2	G protein signaling modulator 2	-1.59038	3.20913e-07	5.4572e-05	-3.01
2766	GMPR	guanosine monophosphate reductase	-1.58465	5.74042e-06	0.000341251	-3
4133	MAP2	microtubule associated protein 2	-1.58162	5.82937e-07	8.02811e-05	-2.99
91694	LONRF1	LON peptidase N-terminal domain and ring finger 1	-1.58138	6.81425e-06	0.000387382	-2.99
2898	GRIK2	glutamate ionotropic receptor kainate type subunit 2	-1.58095	5.79607e-06	0.000343042	-2.99
11000	SLC27A3	solute carrier family 27 member 3	-1.57976	2.5042e-07	4.80119e-05	-2.99
130399	ACVR1C	activin A receptor type 1C	-1.57841	6.12302e-05	0.0014516	-2.99
2346	FOLH1	folate hydrolase 1	-1.55826	5.96332e-07	8.08706e-05	-2.94
161145	TMEM229B	transmembrane protein 229B	-1.55479	2.91483e-05	0.000942189	-2.94
165	AEBP1	AE binding protein 1	-1.55441	1.06706e-07	3.12257e-05	-2.94
83872	HMCN1	hemicentin 1	-1.55354	6.89923e-08	2.54569e-05	-2.94
81606	LBH	LBH regulator of WNT signaling pathway	-1.54897	2.57308e-05	0.000864591	-2.93
89796	NAV1	neuron navigator 1	-1.54614	1.93385e-07	4.11068e-05	-2.92
6002	RGS12	regulator of G protein signaling 12	-1.54217	1.42435e-05	0.000604221	-2.91
122622	ADSS1	adenylosuccinate synthase 1	-1.54084	6.02803e-07	8.08706e-05	-2.91
221718	LINC00518	long intergenic non-protein coding RNA 518	-1.54	1.04621e-06	0.000116106	-2.91
216	ALDH1A1	aldehyde dehydrogenase 1 family member A1	-1.53871	2.95985e-06	0.000223486	-2.91
8745	ADAM23	ADAM metallopeptidase domain 23	-1.53698	7.47293e-07	9.22784e-05	-2.9
5027	P2RX7	purinergic receptor P2X 7	-1.51661	3.57588e-06	0.000249618	-2.86
5803	PTPRZ1	protein tyrosine phosphatase receptor type Z1	-1.51199	8.29787e-06	0.000438576	-2.85
116173	CMTM5	CKLF like MARVEL transmembrane domain containing 5	-1.49244	1.23265e-05	0.000551618	-2.81
1302	COL11A2	collagen type XI alpha 2 chain	-1.49099	1.24956e-05	0.000556384	-2.81
5375	PMP2	peripheral myelin protein 2	-1.48845	4.22183e-07	6.65314e-05	-2.81
25778	DSTYK	dual serine/threonine and tyrosine protein kinase	-1.47531	4.78052e-06	0.000301769	-2.78
1469	CST1	cystatin SN	-1.47168	1.33861e-06	0.000130889	-2.77
376940	ZC3H6	zinc finger CCCH-type containing 6	-1.46681	7.19645e-06	0.000396433	-2.76
23129	PLXND1	plexin D1	-1.46445	1.08859e-05	0.000510516	-2.76
4651	MYO10	myosin X	-1.46256	7.67971e-08	2.68186e-05	-2.76
6594	SMARCA1	SWI/SNF related, matrix associated, actin dependent regulator of chromatin, subfamily a, member 1	-1.45752	1.8178e-06	0.000162324	-2.75
2257	FGF12	fibroblast growth factor 12	-1.45255	7.40248e-06	0.000401476	-2.74
4359	MPZ	myelin protein zero	-1.4525	1.65555e-05	0.000668218	-2.74
8991	SELENBP1	selenium binding protein 1	-1.44469	1.31942e-06	0.000130292	-2.72
90423	ATP6V1E2	ATPase H+ transporting V1 subunit E2	-1.44174	0.000141232	0.0024185	-2.72
2633	GBP1	guanylate binding protein 1	-1.43848	5.25648e-05	0.00132398	-2.71
5099	PCDH7	protocadherin 7	-1.42293	0.00132096	0.010656	-2.68
5349	FXYD3	FXYD domain containing ion transport regulator 3	-1.41477	2.3261e-07	4.68961e-05	-2.67
122786	FRMD6	FERM domain containing 6	-1.40684	1.75224e-06	0.000157187	-2.65
9760	TOX	thymocyte selection associated high mobility group box	-1.39996	9.82036e-06	0.000477253	-2.64
11064	CNTRL	centriolin	-1.39734	0.00299183	0.0190209	-2.63
2331	FMOD	fibromodulin	-1.39045	1.20336e-06	0.000125175	-2.62
4036	LRP2	LDL receptor related protein 2	-1.37606	2.32353e-06	0.000195858	-2.6
63826	SRR	serine racemase	-1.36962	1.65708e-06	0.000151509	-2.58
27328	PCDH11X	protocadherin 11 X-linked	-1.36853	3.24365e-06	0.000238274	-2.58
9402	GRAP2	GRB2 related adaptor protein 2	-1.36753	0.00178271	0.0130915	-2.58
1593	CYP27A1	cytochrome P450 family 27 subfamily A member 1	-1.36202	3.9574e-07	6.34351e-05	-2.57
2591	GALNT3	polypeptide N-acetylgalactosaminyltransferase 3	-1.35349	9.67471e-05	0.0019405	-2.56
65986	ZBTB10	zinc finger and BTB domain containing 10	-1.3531	1.77742e-07	3.94991e-05	-2.55
135295	SRSF12	serine and arginine rich splicing factor 12	-1.34778	2.61538e-06	0.000207912	-2.55
7881	KCNAB1	potassium voltage-gated channel subfamily A member regulatory beta subunit 1	-1.34178	3.37131e-06	0.000241499	-2.53
2626	GATA4	GATA binding protein 4	-1.31812	2.56223e-06	0.000206866	-2.4934
201973	PRIMPOL	primase and DNA directed polymerase	-1.31744	1.6451e-06	0.000151509	-2.4934
7368	UGT8	UDP glycosyltransferase 8	-1.31277	1.40834e-06	0.000136344	-2.48418
9787	DLGAP5	DLG associated protein 5	-1.3047	8.82408e-06	0.000455346	-2.47032
64108	RTP4	receptor transporter protein 4	-1.28187	2.96117e-05	0.000952677	-2.43154
23043	TNIK	TRAF2 and NCK interacting kinase	-1.28131	2.41127e-06	0.00019755	-2.43154
5890	RAD51B	RAD51 paralog B	-1.28045	4.77566e-07	6.96962e-05	-2.43154
79870	BAALC	BAALC binder of MAP3K1 and KLF4	-1.27675	2.50475e-06	0.000203248	-2.42292
23461	ABCA5	ATP binding cassette subfamily A member 5	-1.27262	5.33106e-06	0.000326816	-2.41601
23421	ITGB3BP	integrin subunit beta 3 binding protein	-1.2702	8.82472e-06	0.000455346	-2.41194
90627	STARD13	StAR related lipid transfer domain containing 13	-1.26871	0.000583348	0.00606161	-2.40946
11004	KIF2C	kinesin family member 2C	-1.25764	5.2175e-05	0.00132043	-2.39105
91179	SCARF2	scavenger receptor class F member 2	-1.25286	1.57397e-06	0.000147276	-2.38314
10234	LRRC17	leucine rich repeat containing 17	-1.24633	3.76152e-05	0.00108763	-2.37237
12	SERPINA3	serpin family A member 3	-1.24623	3.93695e-07	6.34351e-05	-2.37237
10625	IVNS1ABP	influenza virus NS1A binding protein	-1.24604	8.06902e-07	9.74061e-05	-2.37237
2334	AFF2	AF4/FMR2 family member 2	-1.24565	2.16094e-06	0.000186165	-2.37237
51555	PEX5L	peroxisomal biogenesis factor 5 like	-1.24197	0.000172779	0.00272489	-2.37237
1063	CENPF	centromere protein F	-1.24003	1.29436e-06	0.000129007	-2.36
23285	KIAA1107	KIAA1107	-1.23995	0.000605642	0.00623365	-2.36
9133	CCNB2	cyclin B2	-1.2398	1.66583e-06	0.000151521	-2.36
9481	SLC25A27	solute carrier family 25 member 27	-1.23837	0.0012312	0.0101421	-2.36
7164	TPD52L1	TPD52 like 1	-1.232	2.22887e-06	0.000191143	-2.35
64131	XYLT1	xylosyltransferase 1	-1.23091	8.98504e-07	0.000106492	-2.35
7153	TOP2A	DNA topoisomerase II alpha	-1.23071	6.23046e-07	8.23262e-05	-2.35
7272	TTK	TTK protein kinase	-1.2276	6.11567e-07	8.13592e-05	-2.34
995	CDC25C	cell division cycle 25C	-1.2259	6.53798e-06	0.000377158	-2.34
5104	SERPINA5	serpin family A member 5	-1.22437	1.58846e-06	0.000147923	-2.34
4439	MSH5	mutS homolog 5	-1.22299	0.00012002	0.00221155	-2.33
2329	FMO4	flavin containing dimethylaniline monoxygenase 4	-1.22223	9.59931e-06	0.000473596	-2.33
154141	MBOAT1	membrane bound O-acyltransferase domain containing 1	-1.22014	4.36658e-07	6.67613e-05	-2.33
2567	GABRG3	gamma-aminobutyric acid type A receptor gamma3 subunit	-1.21643	5.82855e-05	0.00140894	-2.32
140456	ASB11	ankyrin repeat and SOCS box containing 11	-1.21548	2.59165e-06	0.000206866	-2.32
23483	TGDS	TDP-glucose 4,6-dehydratase	-1.21505	2.27877e-06	0.000192916	-2.32
51366	UBR5	ubiquitin protein ligase E3 component n-recognin 5	-1.20692	5.14235e-06	0.00031824	-2.31
55074	OXR1	oxidation resistance 1	-1.20544	4.15751e-06	0.000274677	-2.31
222236	NAPEPLD	N-acyl phosphatidylethanolamine phospholipase D	-1.20247	0.000278857	0.003748	-2.3
286205	SCAI	suppressor of cancer cell invasion	-1.19767	0.000203115	0.00303447	-2.2937
84795	PYROXD2	pyridine nucleotide-disulphide oxidoreductase domain 2	-1.19756	5.00618e-07	7.13937e-05	-2.29352
3339	HSPG2	heparan sulfate proteoglycan 2	-1.19111	5.98899e-07	8.08706e-05	-2.28329
56704	JPH1	junctophilin 1	-1.18981	7.77734e-07	9.44681e-05	-2.28123
29089	UBE2T	ubiquitin conjugating enzyme E2 T	-1.18333	2.23827e-06	0.000191143	-2.27101
80817	CEP44	centrosomal protein 44	-1.18312	0.000609298	0.00626139	-2.27068
8434	RECK	reversion inducing cysteine rich protein with kazal motifs	-1.17869	8.79196e-06	0.000455346	-2.26372
10610	ST6GALNAC2	ST6 N-acetylgalactosaminide alpha-2,6-sialyltransferase 2	-1.1768	4.81574e-07	6.97605e-05	-2.26075
5142	PDE4B	phosphodiesterase 4B	-1.17499	0.00013349	0.00233891	-2.26075
83540	NUF2	NUF2 component of NDC80 kinetochore complex	-1.17392	6.32511e-06	0.000368137	-2.26075
11118	BTN3A2	butyrophilin subfamily 3 member A2	-1.17385	6.36402e-07	8.29698e-05	-2.26075
5929	RBBP5	RB binding protein 5, histone lysine methyltransferase complex subunit	-1.17335	0.000134252	0.00234623	-2.26075
1368	CPM	carboxypeptidase M	-1.17261	9.35991e-06	0.000468417	-2.25419
158326	FREM1	FRAS1 related extracellular matrix 1	-1.16504	0.000210902	0.00312928	-2.24239
84869	CBR4	carbonyl reductase 4	-1.16409	3.18701e-06	0.000236978	-2.24091
79154	DHRS11	dehydrogenase/reductase 11	-1.15739	3.15987e-06	0.000235857	-2.23053
51661	FKBP7	FKBP prolyl isomerase 7	-1.15467	0.000173494	0.00272737	-2.22633
5858	PZP	PZP alpha-2-macroglobulin like	-1.15129	2.49169e-05	0.000849568	-2.22113
6649	SOD3	superoxide dismutase 3	-1.14796	2.34642e-06	0.000196637	-2.216
256435	ST6GALNAC3	ST6 N-acetylgalactosaminide alpha-2,6-sialyltransferase 3	-1.14677	1.98722e-06	0.000174269	-2.21418
51144	HSD17B12	hydroxysteroid 17-beta dehydrogenase 12	-1.14515	1.67702e-06	0.000151833	-2.21169
90529	STPG1	sperm tail PG-rich repeat containing 1	-1.14349	8.84882e-05	0.00183702	-2.21169
287	ANK2	ankyrin 2	-1.14181	1.18085e-06	0.000124154	-2.21169
675	BRCA2	BRCA2 DNA repair associated	-1.13841	3.6128e-05	0.00105925	-2.2
11162	NUDT6	nudix hydrolase 6	-1.1375	1.2917e-05	0.000566379	-2.2
8522	GAS7	growth arrest specific 7	-1.13491	1.9057e-05	0.000729314	-2.2
129025	ZNF280A	zinc finger protein 280A	-1.13165	3.31381e-06	0.00024091	-2.19
654	BMP6	bone morphogenetic protein 6	-1.12732	0.000215292	0.00316561	-2.18
55187	VPS13D	vacuolar protein sorting 13 homolog D	-1.12564	2.50547e-05	0.000850643	-2.18
22876	INPP5F	inositol polyphosphate-5-phosphatase F	-1.12102	5.86082e-05	0.00141499	-2.18
80221	ACSF2	acyl-CoA synthetase family member 2	-1.12086	0.00154506	0.0118677	-2.17
63915	BLOC1S5	biogenesis of lysosomal organelles complex 1 subunit 5	-1.12051	9.26447e-05	0.00189541	-2.17
11200	CHEK2	checkpoint kinase 2	-1.12016	7.06873e-05	0.00159075	-2.17
3925	STMN1	stathmin 1	-1.12011	6.65853e-06	0.000380744	-2.17
9232	PTTG1	PTTG1 regulator of sister chromatid separation, securin	-1.11955	1.06734e-06	0.000116608	-2.17
51053	GMNN	geminin DNA replication inhibitor	-1.11764	0.000150923	0.00250236	-2.17
2192	FBLN1	fibulin 1	-1.11654	0.000133808	0.00234057	-2.17
80059	LRRTM4	leucine rich repeat transmembrane neuronal 4	-1.11268	2.13965e-05	0.000775216	-2.16
55714	TENM3	teneurin transmembrane protein 3	-1.11105	7.62774e-06	0.000411829	-2.16
79845	RNF122	ring finger protein 122	-1.1088	0.000191425	0.0029269	-2.16
3148	HMGB2	high mobility group box 2	-1.10532	1.06343e-06	0.000116608	-2.15
55601	DDX60	DExD/H-box helicase 60	-1.10426	1.84851e-05	0.000718676	-2.15
3156	HMGCR	3-hydroxy-3-methylglutaryl-CoA reductase	-1.10376	3.46015e-06	0.000244284	-2.15
2786	GNG4	G protein subunit gamma 4	-1.10157	1.10075e-05	0.000513753	-2.15
8975	USP13	ubiquitin specific peptidase 13	-1.09698	3.11643e-05	0.000979821	-2.14
57758	SCUBE2	signal peptide, CUB domain and EGF like domain containing 2	-1.0967	3.76484e-06	0.000258082	-2.14
113277	TMEM106A	transmembrane protein 106A	-1.09598	2.35306e-05	0.000826149	-2.14
3652	IPP	intracisternal A particle-promoted polypeptide	-1.0934	5.92482e-06	0.000347945	-2.13
890	CCNA2	cyclin A2	-1.09268	8.80536e-07	0.000104999	-2.13
4099	MAG	myelin associated glycoprotein	-1.0915	3.99178e-06	0.000266427	-2.13
256126	SYCE2	synaptonemal complex central element protein 2	-1.09044	0.000125827	0.00226373	-2.13
219749	ZNF25	zinc finger protein 25	-1.09006	0.001434	0.0112952	-2.13
9859	CEP170	centrosomal protein 170	-1.08719	5.23257e-06	0.000321787	-2.12
6480	ST6GAL1	ST6 beta-galactoside alpha-2,6-sialyltransferase 1	-1.08371	1.27464e-06	0.000128489	-2.12
83999	KREMEN1	kringle containing transmembrane protein 1	-1.07801	2.2619e-06	0.00019232	-2.11
114780	PKD1L2	polycystin 1 like 2 (gene/pseudogene)	-1.07777	0.000196751	0.0029643	-2.11
7552	ZNF711	zinc finger protein 711	-1.07739	0.000150575	0.00249969	-2.11
51174	TUBD1	tubulin delta 1	-1.07447	0.00177826	0.0130686	-2.11
10560	SLC19A2	solute carrier family 19 member 2	-1.07399	3.49509e-05	0.00104192	-2.11
5525	PPP2R5A	protein phosphatase 2 regulatory subunit B'alpha	-1.07062	0.000399546	0.00473894	-2.1
91050	CCDC149	coiled-coil domain containing 149	-1.06992	0.000183383	0.00284396	-2.1
347365	ITIH6	inter-alpha-trypsin inhibitor heavy chain family member 6	-1.06975	0.000464197	0.00522316	-2.1
9855	FARP2	FERM, ARH/RhoGEF and pleckstrin domain protein 2	-1.06701	7.25782e-06	0.000397574	-2.1
26115	TANC2	tetratricopeptide repeat, ankyrin repeat and coiled-coil containing 2	-1.06668	3.30974e-05	0.00102012	-2.09
58473	PLEKHB1	pleckstrin homology domain containing B1	-1.06666	0.000224169	0.00325694	-2.09
9931	HELZ	helicase with zinc finger	-1.06651	3.06615e-05	0.000968715	-2.09
8317	CDC7	cell division cycle 7	-1.06638	1.63019e-05	0.000662531	-2.09
83439	TCF7L1	transcription factor 7 like 1	-1.06424	1.39936e-06	0.000136149	-2.09
255758	TCTEX1D2	Tctex1 domain containing 2	-1.06408	0.000160716	0.00261003	-2.09
6657	SOX2	SRY-box transcription factor 2	-1.06324	2.67962e-05	0.000884914	-2.09
4324	MMP15	matrix metallopeptidase 15	-1.0613	7.22776e-06	0.000397039	-2.09
6591	SNAI2	snail family transcriptional repressor 2	-1.05902	1.00681e-06	0.000114104	-2.08
23165	NUP205	nucleoporin 205	-1.05799	6.1801e-05	0.00145437	-2.08
57161	PELI2	pellino E3 ubiquitin protein ligase family member 2	-1.05752	0.00047124	0.00526003	-2.08
56999	ADAMTS9	ADAM metallopeptidase with thrombospondin type 1 motif 9	-1.0566	0.00342286	0.0209901	-2.08
55835	CENPJ	centromere protein J	-1.05505	0.000106956	0.00207503	-2.08
259293	TAS2R30	taste 2 receptor member 30	-1.05442	0.000238119	0.00339783	-2.08
338382	RAB7B	RAB7B, member RAS oncogene family	-1.05344	7.37788e-06	0.000401476	-2.08
5352	PLOD2	procollagen-lysine,2-oxoglutarate 5-dioxygenase 2	-1.05337	0.000482035	0.0053409	-2.08
143872	ARHGAP42	Rho GTPase activating protein 42	-1.05158	0.000711943	0.0069579	-2.07
57577	CCDC191	coiled-coil domain containing 191	-1.05149	0.000323787	0.00412441	-2.07
84938	ATG4C	autophagy related 4C cysteine peptidase	-1.05035	0.000125655	0.00226272	-2.07
7443	VRK1	VRK serine/threonine kinase 1	-1.0451	8.04586e-05	0.00172338	-2.06
10926	DBF4	DBF4 zinc finger	-1.04476	2.05129e-06	0.000178289	-2.06
80183	RUBCNL	rubicon like autophagy enhancer	-1.04351	0.000432643	0.00496484	-2.06
10715	CERS1	ceramide synthase 1	-1.04305	5.39593e-05	0.00134082	-2.06
152503	SH3D19	SH3 domain containing 19	-1.04202	2.82143e-06	0.000217939	-2.06
9587	MAD2L1BP	MAD2L1 binding protein	-1.04109	2.40328e-06	0.00019755	-2.06
26011	TENM4	teneurin transmembrane protein 4	-1.0409	3.87213e-05	0.00110633	-2.06
948	CD36	CD36 molecule	-1.03705	0.000168762	0.002681	-2.05
79866	BORA	BORA aurora kinase A activator	-1.03699	0.000105568	0.00205575	-2.05
57820	CCNB1IP1	cyclin B1 interacting protein 1	-1.03641	3.26255e-05	0.00101141	-2.05
135228	CD109	CD109 molecule	-1.03453	1.60625e-06	0.000148871	-2.05
23362	PSD3	pleckstrin and Sec7 domain containing 3	-1.03308	0.000457371	0.00516939	-2.05
91526	ANKRD44	ankyrin repeat domain 44	-1.03107	1.41051e-05	0.000599736	-2.04
51542	VPS54	VPS54 subunit of GARP complex	-1.0292	0.000468362	0.00524586	-2.04
221656	KDM1B	lysine demethylase 1B	-1.02747	1.25072e-06	0.000128244	-2.04
64781	CERK	ceramide kinase	-1.02268	0.000305446	0.0039769	-2.03
9582	APOBEC3B	apolipoprotein B mRNA editing enzyme catalytic subunit 3B	-1.02069	8.34927e-06	0.000439393	-2.03
286151	FBXO43	F-box protein 43	-1.02005	0.000398188	0.00473894	-2.03
158219	TTC39B	tetratricopeptide repeat domain 39B	-1.01716	0.000450484	0.00511808	-2.02
10947	AP3M2	adaptor related protein complex 3 subunit mu 2	-1.01703	2.58241e-06	0.000206866	-2.02
10161	LPAR6	lysophosphatidic acid receptor 6	-1.01523	0.000387289	0.0046736	-2.02
84722	PSRC1	proline and serine rich coiled-coil 1	-1.01209	3.07166e-05	0.000968862	-2.02
84131	CEP78	centrosomal protein 78	-1.00985	0.000346599	0.00432267	-2.01
8492	PRSS12	serine protease 12	-1.00803	1.05262e-05	0.000500851	-2.01
2634	GBP2	guanylate binding protein 2	-1.00645	3.46025e-05	0.00103946	-2.01
6744	ITPRID2	ITPR interacting domain containing 2	-1.00562	4.69832e-05	0.00124393	-2.01
51512	GTSE1	G2 and S-phase expressed 1	-1.00547	3.62215e-06	0.000249618	-2.01
8458	TTF2	transcription termination factor 2	-1.00486	0.000172951	0.00272541	-2.01
6916	TBXAS1	thromboxane A synthase 1	-1.00433	0.000594842	0.00614189	-2.01
161753	ODF3L1	outer dense fiber of sperm tails 3 like 1	-1.00357	4.126e-05	0.00114451	-2
403341	ZBTB34	zinc finger and BTB domain containing 34	-1.00317	3.6992e-05	0.00107651	-2
5337	PLD1	phospholipase D1	-1.00234	2.88195e-06	0.000221017	-2
10385	BTN2A2	butyrophilin subfamily 2 member A2	-1.00189	3.57477e-06	0.000249618	-2
55632	G2E3	G2/M-phase specific E3 ubiquitin protein ligase	-1.00084	0.000343469	0.00430543	-2
25938	HEATR5A	HEAT repeat containing 5A	-1.00001	0.00104444	0.00897683	-2
147463	ANKRD29	ankyrin repeat domain 29	1.00326	0.000156734	0.00256923	2.00453
54498	SMOX	spermine oxidase	1.00397	6.47173e-05	0.0015031	2.00551
55361	PI4K2A	phosphatidylinositol 4-kinase type 2 alpha	1.00404	1.05726e-05	0.00050184	2.00562
83699	SH3BGRL2	SH3 domain binding glutamate rich protein like 2	1.00781	4.52706e-05	0.00122323	2.01085
6414	SELENOP	selenoprotein P	1.00946	0.000298178	0.00391617	2.01316
3897	L1CAM	L1 cell adhesion molecule	1.01152	3.2714e-06	0.000238714	2.01603
6925	TCF4	transcription factor 4	1.0166	0.000148805	0.00247895	2.02315
79143	MBOAT7	membrane bound O-acyltransferase domain containing 7	1.01931	5.84684e-06	0.0003444	2.02694
23576	DDAH1	dimethylarginine dimethylaminohydrolase 1	1.01983	2.81188e-05	0.000914977	2.02768
81831	NETO2	neuropilin and tolloid like 2	1.0202	2.41432e-06	0.00019755	2.02821
259232	NALCN	sodium leak channel, non-selective	1.02063	2.45851e-05	0.000844968	2.0288
6513	SLC2A1	solute carrier family 2 member 1	1.02148	2.72152e-06	0.000213501	2.02999
81872	KRTAP2-1	keratin associated protein 2-1	1.02229	0.000123365	0.0022547	2.03114
4233	MET	MET proto-oncogene, receptor tyrosine kinase	1.02245	8.90118e-06	0.000456881	2.03137
2730	GCLM	glutamate-cysteine ligase modifier subunit	1.02424	0.000552885	0.00587269	2.03389
10039	PARP3	poly(ADP-ribose) polymerase family member 3	1.02942	0.000110794	0.00211688	2.0412
55861	DBNDD2	dysbindin domain containing 2	1.03043	0.000325231	0.00412733	2.04263
23625	FAM89B	family with sequence similarity 89 member B	1.031	9.39203e-06	0.000468547	2.04344
30846	EHD2	EH domain containing 2	1.03305	3.59397e-06	0.000249618	2.04634
768	CA9	carbonic anhydrase 9	1.03676	0.000427538	0.0049327	2.05161
56052	ALG1	ALG1 chitobiosyldiphosphodolichol beta-mannosyltransferase	1.03689	9.89265e-05	0.00197208	2.05179
1471	CST3	cystatin C	1.0388	1.94886e-05	0.000739056	2.05451
55076	TMEM45A	transmembrane protein 45A	1.03923	1.26565e-06	0.000128244	2.05513
219285	SAMD9L	sterile alpha motif domain containing 9 like	1.03973	8.87813e-05	0.0018392	2.05585
23263	MCF2L	MCF.2 cell line derived transforming sequence like	1.04153	3.12857e-05	0.000982059	2.05841
9536	PTGES	prostaglandin E synthase	1.05057	1.3376e-05	0.00058129	2.07135
79365	BHLHE41	basic helix-loop-helix family member e41	1.05092	1.85221e-05	0.000718687	2.07185
89927	BMERB1	bMERB domain containing 1	1.05278	1.05087e-06	0.000116106	2.07452
80212	CCDC92	coiled-coil domain containing 92	1.05371	1.25398e-06	0.000128244	2.07586
81502	HM13	histocompatibility minor 13	1.05376	3.22616e-06	0.000238274	2.07594
55084	SOBP	sine oculis binding protein homolog	1.05391	2.00128e-05	0.000749752	2.07615
51050	PI15	peptidase inhibitor 15	1.05408	1.41071e-05	0.000599736	2.07639
56122	PCDHB14	protocadherin beta 14	1.06725	9.3564e-06	0.000468417	2.09544
338376	IFNE	interferon epsilon	1.06737	5.56406e-05	0.00136542	2.09561
11152	WDR45	WD repeat domain 45	1.06779	6.96427e-06	0.000389124	2.09622
23659	PLA2G15	phospholipase A2 group XV	1.06818	1.29957e-06	0.000129007	2.09679
2556	GABRA3	gamma-aminobutyric acid type A receptor alpha3 subunit	1.06971	9.36547e-06	0.000468417	2.09901
7867	MAPKAPK3	MAPK activated protein kinase 3	1.07017	1.86705e-05	0.000721582	2.09969
22998	LIMCH1	LIM and calponin homology domains 1	1.07481	1.65722e-05	0.000668218	2.10645
119548	PNLIPRP3	pancreatic lipase related protein 3	1.07977	0.000100094	0.00198893	2.1137
6533	SLC6A6	solute carrier family 6 member 6	1.08104	1.4914e-06	0.000142273	2.11555
390637	GDPGP1	GDP-D-glucose phosphorylase 1	1.08436	2.37997e-05	0.000832605	2.12043
2997	GYS1	glycogen synthase 1	1.08517	2.94632e-06	0.000223327	2.12163
8609	KLF7	Kruppel like factor 7	1.0852	3.3399e-06	0.000241015	2.12167
147040	KCTD11	potassium channel tetramerization domain containing 11	1.08629	1.0706e-05	0.000505715	2.12328
65992	DDRGK1	DDRGK domain containing 1	1.08976	2.993e-05	0.000959526	2.12839
23508	TTC9	tetratricopeptide repeat domain 9	1.09138	2.03957e-05	0.000756828	2.13078
3053	SERPIND1	serpin family D member 1	1.09156	0.000192564	0.00293743	2.13105
22809	ATF5	activating transcription factor 5	1.09382	7.41117e-06	0.000401476	2.13438
260436	FDCSP	follicular dendritic cell secreted protein	1.09423	0.000208853	0.00310124	2.135
730755	KRTAP2-3	keratin associated protein 2-3	1.09545	0.000112475	0.00213343	2.1368
126308	MOB3A	MOB kinase activator 3A	1.09768	0.000109926	0.00211687	2.1401
653067	XAGE1B	X antigen family member 1B	1.09996	0.000929167	0.00825945	2.14348
6616	SNAP25	synaptosome associated protein 25	1.10635	9.63854e-06	0.000473596	2.153
285368	PRRT3	proline rich transmembrane protein 3	1.11152	5.62472e-06	0.000338343	2.16073
2280	FKBP1A	FKBP prolyl isomerase 1A	1.11533	2.36497e-06	0.000196637	2.16645
55304	SPTLC3	serine palmitoyltransferase long chain base subunit 3	1.12253	0.000140985	0.0024164	2.17729
23035	PHLPP2	PH domain and leucine rich repeat protein phosphatase 2	1.1237	1.67055e-05	0.000669932	2.17905
6404	SELPLG	selectin P ligand	1.12732	1.55154e-05	0.000645571	2.18452
10085	EDIL3	EGF like repeats and discoidin domains 3	1.12895	6.65393e-05	0.00153268	2.18699
3488	IGFBP5	insulin like growth factor binding protein 5	1.12985	9.45198e-06	0.000470338	2.18836
115509	ZNF689	zinc finger protein 689	1.13396	4.1237e-06	0.000274296	2.19461
8973	CHRNA6	cholinergic receptor nicotinic alpha 6 subunit	1.13927	4.54479e-06	0.000292362	2.20269
222389	BEND7	BEN domain containing 7	1.13961	1.45026e-05	0.000611236	2.20321
1813	DRD2	dopamine receptor D2	1.14047	1.2149e-05	0.000546172	2.20453
55968	NSFL1C	NSFL1 cofactor	1.14083	1.28501e-06	0.00012887	2.20507
283316	CD163L1	CD163 molecule like 1	1.14391	2.11727e-05	0.00077105	2.20979
3566	IL4R	interleukin 4 receptor	1.14765	2.08298e-05	0.000764255	2.21553
399473	SPRED3	sprouty related EVH1 domain containing 3	1.14882	9.56676e-05	0.00193472	2.21733
51232	CRIM1	cysteine rich transmembrane BMP regulator 1	1.1493	1.04653e-06	0.000116106	2.21807
84102	SLC41A2	solute carrier family 41 member 2	1.15057	5.14732e-05	0.00131152	2.22002
6695	SPOCK1	SPARC (osteonectin), cwcv and kazal like domains proteoglycan 1	1.15179	4.593e-07	6.90929e-05	2.2219
22824	HSPA4L	heat shock protein family A (Hsp70) member 4 like	1.15486	3.36187e-05	0.00102652	2.22663
25907	TMEM158	transmembrane protein 158 (gene/pseudogene)	1.15608	2.24053e-05	0.000798104	2.22852
149175	MANEAL	mannosidase endo-alpha like	1.16268	9.18864e-07	0.000107985	2.23873
128637	TBC1D20	TBC1 domain family member 20	1.16302	5.12596e-06	0.000318233	2.23926
9411	ARHGAP29	Rho GTPase activating protein 29	1.16533	0.000112257	0.00213136	2.24284
3673	ITGA2	integrin subunit alpha 2	1.18233	2.72946e-06	0.000213501	2.26943
1509	CTSD	cathepsin D	1.1897	4.25262e-07	6.65314e-05	2.28105
23426	GRIP1	glutamate receptor interacting protein 1	1.19157	4.74561e-05	0.00124738	2.28401
728279	KRTAP2-2	keratin associated protein 2-2	1.19855	2.20491e-05	0.000791179	2.29508
3984	LIMK1	LIM domain kinase 1	1.19941	2.4322e-06	0.000198183	2.29645
26353	HSPB8	heat shock protein family B (small) member 8	1.20199	1.09016e-06	0.000117785	2.30057
9263	STK17A	serine/threonine kinase 17a	1.20613	9.27664e-07	0.000107985	2.30719
128646	SIRPD	signal regulatory protein delta	1.20705	6.91492e-06	0.000387473	2.30865
3909	LAMA3	laminin subunit alpha 3	1.21164	0.00177337	0.0130494	2.31601
6490	PMEL	premelanosome protein	1.21404	5.67637e-07	7.92908e-05	2.31986
50861	STMN3	stathmin 3	1.23229	4.70925e-06	0.000299007	2.3494
9149	DYRK1B	dual specificity tyrosine phosphorylation regulated kinase 1B	1.23329	7.35431e-07	9.21929e-05	2.35102
1193	CLIC2	chloride intracellular channel 2	1.24609	0.000732307	0.00708533	2.37198
10397	NDRG1	N-myc downstream regulated 1	1.24669	5.15301e-07	7.2498e-05	2.37297
8942	KYNU	kynureninase	1.24782	2.373e-06	0.000196637	2.37483
8618	CADPS	calcium dependent secretion activator	1.25011	4.70069e-05	0.00124393	2.3786
2355	FOSL2	FOS like 2, AP-1 transcription factor subunit	1.25163	2.83067e-06	0.000217939	2.3811
56899	ANKS1B	ankyrin repeat and sterile alpha motif domain containing 1B	1.25292	1.49644e-05	0.000626886	2.38323
573	BAG1	BCL2 associated athanogene 1	1.25417	0.00126988	0.0103603	2.38531
4069	LYZ	lysozyme	1.27573	1.71176e-05	0.00068039	2.42122
6347	CCL2	C-C motif chemokine ligand 2	1.27874	9.29379e-06	0.000468417	2.42628
1969	EPHA2	EPH receptor A2	1.29372	3.43569e-05	0.00103419	2.45159
1123	CHN1	chimerin 1	1.30004	2.07278e-05	0.000762208	2.46236
60401	EDA2R	ectodysplasin A2 receptor	1.3015	3.4122e-07	5.7525e-05	2.46484
57476	GRAMD1B	GRAM domain containing 1B	1.30401	1.15284e-05	0.000532978	2.46914
4144	MAT2A	methionine adenosyltransferase 2A	1.31205	2.8095e-07	4.99479e-05	2.48294
84541	KBTBD8	kelch repeat and BTB domain containing 8	1.31288	1.4772e-06	0.000141609	2.48437
11346	SYNPO	synaptopodin	1.31937	1.56654e-06	0.000147276	2.49556
2018	EMX2	empty spiracles homeobox 2	1.32008	0.000483501	0.0053541	2.49681
9358	ITGBL1	integrin subunit beta like 1	1.32306	1.6166e-05	0.000658919	2.50197
286343	LURAP1L	leucine rich adaptor protein 1 like	1.32331	2.74539e-05	0.000897808	2.50239
3976	LIF	LIF interleukin 6 family cytokine	1.32531	2.88395e-07	5.08095e-05	2.50586
84125	LRRIQ1	leucine rich repeats and IQ motif containing 1	1.3305	4.06655e-05	0.00113608	2.5149
1292	COL6A2	collagen type VI alpha 2 chain	1.33365	5.74103e-06	0.000341251	2.5204
223117	SEMA3D	semaphorin 3D	1.33795	2.38531e-05	0.000832983	2.52793
54839	LRRC49	leucine rich repeat containing 49	1.33876	1.25621e-05	0.000556384	2.52934
116372	LYPD1	LY6/PLAUR domain containing 1	1.33924	1.85407e-06	0.000164064	2.53018
346157	ZNF391	zinc finger protein 391	1.35056	4.82502e-05	0.00125811	2.55011
57228	SMAGP	small cell adhesion glycoprotein	1.35097	2.31772e-07	4.68961e-05	2.55084
51316	PLAC8	placenta associated 8	1.36038	2.15755e-05	0.000779909	2.56753
83895	KRTAP1-5	keratin associated protein 1-5	1.36374	0.000721259	0.0070104	2.57351
627	BDNF	brain derived neurotrophic factor	1.37108	3.62407e-05	0.00106055	2.58664
51306	FAM13B	family with sequence similarity 13 member B	1.38418	6.97459e-07	8.85026e-05	2.61023
7035	TFPI	tissue factor pathway inhibitor	1.38612	5.80624e-06	0.000343042	2.61375
3911	LAMA5	laminin subunit alpha 5	1.38679	3.26297e-05	0.00101141	2.61496
4322	MMP13	matrix metallopeptidase 13	1.38765	7.80987e-05	0.00169172	2.61653
6422	SFRP1	secreted frizzled related protein 1	1.39012	1.87964e-07	4.03937e-05	2.62101
221061	FAM171A1	family with sequence similarity 171 member A1	1.39138	5.09973e-06	0.000317613	2.62329
639	PRDM1	PR/SET domain 1	1.39339	6.90461e-06	0.000387473	2.62696
6385	SDC4	syndecan 4	1.40268	2.54562e-07	4.83322e-05	2.64392
57727	NCOA5	nuclear receptor coactivator 5	1.40413	1.6568e-07	3.81181e-05	2.64657
5125	PCSK5	proprotein convertase subtilisin/kexin type 5	1.40515	1.15039e-06	0.000122136	2.64846
79839	CCDC102B	coiled-coil domain containing 102B	1.40811	0.000394084	0.00471718	2.6539
5239	PGM5	phosphoglucomutase 5	1.40861	5.03801e-07	7.13937e-05	2.65481
2555	GABRA2	gamma-aminobutyric acid type A receptor alpha2 subunit	1.41151	2.47416e-05	0.000848855	2.66016
54039	PCBP3	poly(rC) binding protein 3	1.41806	0.000720148	0.00700891	2.67227
8829	NRP1	neuropilin 1	1.4345	6.64134e-07	8.48876e-05	2.70289
64129	TINAGL1	tubulointerstitial nephritis antigen like 1	1.43706	1.98188e-07	4.16748e-05	2.70769
63874	ABHD4	abhydrolase domain containing 4	1.4373	8.15341e-06	0.000433283	2.70813
11082	ESM1	endothelial cell specific molecule 1	1.43988	2.35311e-06	0.000196637	2.71298
23268	DNMBP	dynamin binding protein	1.44461	1.55591e-06	0.000146992	2.7219
22936	ELL2	elongation factor for RNA polymerase II 2	1.44715	2.78025e-07	4.98812e-05	2.72668
6662	SOX9	SRY-box transcription factor 9	1.45721	6.03759e-07	8.08706e-05	2.74576
10123	ARL4C	ADP ribosylation factor like GTPase 4C	1.46447	7.10739e-06	0.00039319	2.75962
955	ENTPD6	ectonucleoside triphosphate diphosphohydrolase 6	1.46589	1.15541e-06	0.000122136	2.76235
1012	CDH13	cadherin 13	1.48816	6.88291e-06	0.000387473	2.80531
3084	NRG1	neuregulin 1	1.49142	6.69479e-05	0.00153666	2.81165
8013	NR4A3	nuclear receptor subfamily 4 group A member 3	1.49425	6.54236e-07	8.47301e-05	2.81718
6252	RTN1	reticulon 1	1.49742	7.01456e-06	0.000390817	2.82337
79616	CCNJL	cyclin J like	1.5041	7.01468e-07	8.85026e-05	2.83647
55332	DRAM1	DNA damage regulated autophagy modulator 1	1.51407	9.33301e-06	0.000468417	2.85615
7805	LAPTM5	lysosomal protein transmembrane 5	1.52457	1.32583e-06	0.000130292	2.877
57823	SLAMF7	SLAM family member 7	1.52471	6.63818e-07	8.48876e-05	2.87728
598	BCL2L1	BCL2 like 1	1.53444	3.62505e-06	0.000249618	2.89676
83700	JAM3	junctional adhesion molecule 3	1.53497	1.26442e-06	0.000128244	2.89783
25903	OLFML2B	olfactomedin like 2B	1.53661	1.07444e-06	0.000116732	2.90112
3914	LAMB3	laminin subunit beta 3	1.53987	1.21707e-07	3.18609e-05	2.90769
10346	TRIM22	tripartite motif containing 22	1.54297	2.66321e-07	4.83339e-05	2.91394
5154	PDGFA	platelet derived growth factor subunit A	1.54303	0.000128414	0.00228296	2.91405
5010	CLDN11	claudin 11	1.54798	4.68781e-07	6.94507e-05	2.92407
90102	PHLDB2	pleckstrin homology like domain family B member 2	1.55584	4.36973e-07	6.67613e-05	2.94006
9770	RASSF2	Ras association domain family member 2	1.56584	2.43579e-07	4.76343e-05	2.9605
5621	PRNP	prion protein	1.57326	1.42218e-07	3.56565e-05	2.97577
122060	SLAIN1	SLAIN motif family member 1	1.6008	0.00016631	0.00266805	3.03312
55357	TBC1D2	TBC1 domain family member 2	1.60202	1.702e-07	3.82577e-05	3.03568
9635	CLCA2	chloride channel accessory 2	1.6135	3.94874e-05	0.00111774	3.05993
100133941	CD24	CD24 molecule	1.61501	2.67368e-05	0.000884714	3.06313
84900	RNFT2	ring finger protein, transmembrane 2	1.6305	1.45441e-06	0.000140111	3.09621
51422	PRKAG2	protein kinase AMP-activated non-catalytic subunit gamma 2	1.63658	9.75465e-08	3.02797e-05	3.10928
147372	CCBE1	collagen and calcium binding EGF domains 1	1.6369	4.65077e-06	0.000296256	3.10996
57761	TRIB3	tribbles pseudokinase 3	1.63714	2.71026e-06	0.000213501	3.11048
558	AXL	AXL receptor tyrosine kinase	1.63775	2.62532e-07	4.83339e-05	3.1118
4837	NNMT	nicotinamide N-methyltransferase	1.64304	6.33287e-07	8.29698e-05	3.12324
1956	EGFR	epidermal growth factor receptor	1.64821	0.000105123	0.00205333	3.13445
55287	TMEM40	transmembrane protein 40	1.6634	1.13252e-06	0.00012169	3.16762
3756	KCNH1	potassium voltage-gated channel subfamily H member 1	1.67118	6.89619e-05	0.00156999	3.18474
9976	CLEC2B	C-type lectin domain family 2 member B	1.67861	1.86871e-07	4.03937e-05	3.2012
8038	ADAM12	ADAM metallopeptidase domain 12	1.68318	2.06553e-06	0.000178732	3.21134
22801	ITGA11	integrin subunit alpha 11	1.70138	1.00941e-06	0.000114104	3.25211
7039	TGFA	transforming growth factor alpha	1.70907	8.50962e-06	0.000446151	3.26949
3691	ITGB4	integrin subunit beta 4	1.71374	1.48242e-07	3.66964e-05	3.28009
3569	IL6	interleukin 6	1.71816	2.09091e-07	4.34998e-05	3.29018
3123	HLA-DRB1	major histocompatibility complex, class II, DR beta 1	1.71928	3.25318e-06	0.000238274	3.29273
140576	S100A16	S100 calcium binding protein A16	1.73406	3.57409e-07	5.82457e-05	3.32662
9844	ELMO1	engulfment and cell motility 1	1.74314	4.30496e-07	6.67613e-05	3.34764
84665	MYPN	myopalladin	1.74488	1.39063e-07	3.53185e-05	3.35167
26999	CYFIP2	cytoplasmic FMR1 interacting protein 2	1.74507	4.06467e-08	1.89259e-05	3.35211
56123	PCDHB13	protocadherin beta 13	1.75137	1.94322e-05	0.000739056	3.36677
2150	F2RL1	F2R like trypsin receptor 1	1.76226	3.84528e-06	0.000261768	3.39228
316	AOX1	aldehyde oxidase 1	1.76275	2.4909e-07	4.80119e-05	3.39344
80380	PDCD1LG2	programmed cell death 1 ligand 2	1.76413	4.15347e-06	0.000274677	3.3967
402778	IFITM10	interferon induced transmembrane protein 10	1.79372	1.38493e-07	3.53185e-05	3.46708
64750	SMURF2	SMAD specific E3 ubiquitin protein ligase 2	1.79621	6.58156e-08	2.54569e-05	3.47308
84898	PLXDC2	plexin domain containing 2	1.79728	6.37204e-06	0.000369767	3.47564
9052	GPRC5A	G protein-coupled receptor class C group 5 member A	1.82392	3.19894e-08	1.69286e-05	3.54041
7045	TGFBI	transforming growth factor beta induced	1.83395	3.60045e-06	0.000249618	3.56513
92737	DNER	delta/notch like EGF repeat containing	1.84455	3.75961e-08	1.79324e-05	3.59141
7128	TNFAIP3	TNF alpha induced protein 3	1.84538	1.95517e-06	0.000172231	3.59346
5329	PLAUR	plasminogen activator, urokinase receptor	1.85267	3.92461e-06	0.000263744	3.61168
7474	WNT5A	Wnt family member 5A	1.85435	6.80861e-06	0.000387382	3.6159
56126	PCDHB10	protocadherin beta 10	1.86404	3.49592e-07	5.79374e-05	3.64025
11237	RNF24	ring finger protein 24	1.86781	8.94126e-08	2.91425e-05	3.64978
6690	SPINK1	serine peptidase inhibitor, Kazal type 1	1.89116	4.89591e-07	7.04003e-05	3.70933
3397	ID1	inhibitor of DNA binding 1, HLH protein	1.89559	6.38879e-08	2.54569e-05	3.72073
869	CBLN1	cerebellin 1 precursor	1.90419	9.9746e-07	0.000114072	3.74298
348013	TMEM255B	transmembrane protein 255B	1.98892	1.65357e-07	3.81181e-05	3.9694
2043	EPHA4	EPH receptor A4	2.00252	8.36771e-07	0.000100392	4.00699
10231	RCAN2	regulator of calcineurin 2	2.05405	1.54766e-07	3.73655e-05	4.15269
56243	KIAA1217	KIAA1217	2.07831	1.68798e-06	0.000152121	4.22314
133396	IL31RA	interleukin 31 receptor A	2.08658	0.000231151	0.00334348	4.2474
794	CALB2	calbindin 2	2.10549	9.71568e-07	0.000112385	4.30344
389136	VGLL3	vestigial like family member 3	2.12408	4.15079e-07	6.59942e-05	4.35924
56128	PCDHB8	protocadherin beta 8	2.15785	4.78361e-06	0.000301769	4.46249
3598	IL13RA2	interleukin 13 receptor subunit alpha 2	2.19691	1.8634e-07	4.03937e-05	4.58495
3162	HMOX1	heme oxygenase 1	2.24028	3.29667e-08	1.69657e-05	4.7249
10409	BASP1	brain abundant membrane attached signal protein 1	2.24341	7.2876e-08	2.59121e-05	4.73515
55959	SULF2	sulfatase 2	2.30965	1.11465e-08	8.71922e-06	4.95764
56975	FAM20C	FAM20C golgi associated secretory pathway kinase	2.32328	3.6029e-08	1.76791e-05	5.00468
6947	TCN1	transcobalamin 1	2.36472	1.00377e-08	8.53464e-06	5.15054
5318	PKP2	plakophilin 2	2.39181	1.15301e-06	0.000122136	5.24814
3675	ITGA3	integrin subunit alpha 3	2.39377	1.45673e-08	9.82336e-06	5.25528
3778	KCNMA1	potassium calcium-activated channel subfamily M alpha 1	2.42528	1.11771e-07	3.12257e-05	5.37132
56130	PCDHB6	protocadherin beta 6	2.42616	0.000105045	0.00205333	5.37463
81623	DEFB126	defensin beta 126	2.46539	2.2789e-07	4.68961e-05	5.52276
4312	MMP1	matrix metallopeptidase 1	2.48537	6.2328e-08	2.53935e-05	5.59979
58494	JAM2	junctional adhesion molecule 2	2.50014	9.32944e-08	2.94269e-05	5.65741
8530	CST7	cystatin F	2.5681	1.65236e-07	3.81181e-05	5.93027
79674	VEPH1	ventricular zone expressed PH domain containing 1	2.57952	1.04151e-06	0.000116106	5.97741
5743	PTGS2	prostaglandin-endoperoxide synthase 2	2.65417	7.26605e-08	2.59121e-05	6.29486
1191	CLU	clusterin	2.65567	1.08605e-08	8.71922e-06	6.3014
1289	COL5A1	collagen type V alpha 1 chain	2.68231	5.75785e-07	7.98586e-05	6.41884
6095	RORA	RAR related orphan receptor A	2.6838	3.05854e-07	5.24674e-05	6.42544
5874	RAB27B	RAB27B, member RAS oncogene family	2.71832	2.92367e-07	5.10494e-05	6.58107
822	CAPG	capping actin protein, gelsolin like	2.72749	5.14807e-09	5.72201e-06	6.62305
3553	IL1B	interleukin 1 beta	2.7345	1.17713e-07	3.15343e-05	6.65529
5915	RARB	retinoic acid receptor beta	2.73463	7.58435e-07	9.26998e-05	6.65588
64220	STRA6	stimulated by retinoic acid 6	2.78495	3.55246e-07	5.82457e-05	6.89213
57687	VAT1L	vesicle amine transport 1 like	2.816	1.22613e-06	0.000126869	7.04208
5271	SERPINB8	serpin family B member 8	2.85623	3.46353e-07	5.78913e-05	7.24121
8710	SERPINB7	serpin family B member 7	2.85682	1.88868e-08	1.08632e-05	7.24416
3575	IL7R	interleukin 7 receptor	2.89029	1.51271e-06	0.000143604	7.4142
3887	KRT81	keratin 81	2.92295	4.74833e-07	6.96962e-05	7.58394
11010	GLIPR1	GLI pathogenesis related 1	3.00878	3.48985e-10	9.37662e-07	8.04884
3489	IGFBP6	insulin like growth factor binding protein 6	3.05954	5.72256e-08	2.38107e-05	8.33708
54518	APBB1IP	amyloid beta precursor protein binding family B member 1 interacting protein	3.07917	1.2881e-08	9.32964e-06	8.45127
22943	DKK1	dickkopf WNT signaling pathway inhibitor 1	3.13323	2.80136e-09	4.21411e-06	8.77398
7424	VEGFC	vascular endothelial growth factor C	3.16767	3.6161e-08	1.76791e-05	8.98596
8644	AKR1C3	aldo-keto reductase family 1 member C3	3.1852	2.80375e-08	1.56657e-05	9.0958
255324	EPGN	epithelial mitogen	3.28124	1.11073e-07	3.12257e-05	9.72193
51201	ZDHHC2	zinc finger DHHC-type palmitoyltransferase 2	3.29952	1.17386e-07	3.15343e-05	9.84587
3918	LAMC2	laminin subunit gamma 2	3.35883	4.84744e-09	5.72201e-06	10.2591
3346	HTN1	histatin 1	3.36537	1.44202e-08	9.82336e-06	10.3057
7052	TGM2	transglutaminase 2	3.42323	2.27464e-10	8.87823e-07	10.7274
114801	TMEM200A	transmembrane protein 200A	3.46145	2.42467e-07	4.76343e-05	11.0154
10962	MLLT11	MLLT11 transcription factor 7 cofactor	3.54417	8.68249e-10	1.54359e-06	11.6654
84561	SLC12A8	solute carrier family 12 member 8	3.8492	6.03685e-09	6.2135e-06	14.4121
6696	SPP1	secreted phosphoprotein 1	3.92288	2.00491e-10	8.87823e-07	15.1672
10326	SIRPB1	signal regulatory protein beta 1	4.13904	2.72394e-10	8.87823e-07	17.6187
79400	NOX5	NADPH oxidase 5	4.17761	5.37397e-10	1.1677e-06	18.0961
6781	STC1	stanniocalcin 1	4.43261	5.26673e-09	5.72201e-06	21.5948
2151	F2RL2	coagulation factor II thrombin receptor like 2	4.47942	9.58963e-09	8.52431e-06	22.307
51200	CPA4	carboxypeptidase A4	5.75828	2.50185e-11	2.44631e-07	54.1273
4257	MGST1	microsomal glutathione S-transferase 1	5.89576	1.31572e-11	2.44631e-07	59.5389

## Sheet: Figure 6B
Sample	Total DEGs	Upregulated	Downregulated
FMOD-/- vs Control	80	51	29
SOX2-/- vs Control	100	52	48
SOX2&FMOD-/- vs Control	531	271	260
