# Supplementary material for: Coupled fibromodulin and SOX2 signaling as a critical regulator of metastatic outgrowth in melanoma
Source: Cell Mol Life Sci. 2022 Jun 23;79(7):377. doi: 10.1007/s00018-022-04364-5 (PMC9226089; doi:10.1007/s00018-022-04364-5)
Supplement: Supplementary file 6 — Supplementary Table 4: List of enriched functional categories in FMOD-/- and SOX2/FMOD-/- cells generated from the up/downregulated gene sets (XLS 27 KB) [file 18_2022_4364_MOESM6_ESM.xls]

## Sheet: Sheet1
ID	Description	Set Size	Num Enrich	Adj.P-Value
hsa04110	Cell cycle	25	16	0.032
hsa04060	Cytokine-cytokine receptor interaction	29	15	0.032
hsa04512	ECM-receptor interaction	26	11	0.008
hsa04510	Focal adhesion	33	17	0.003
hsa04657	IL-17 signaling pathway	10	7	0.001
hsa04630	JAK-STAT signaling pathway	21	10	0.008
hsa04151	PI3K-Akt signaling pathway	61	22	0.001
hsa04668	TNF signaling pathway	18	7	0.009
hsa05202	Transcriptional misregulation in cancer	10	5	0.025
