# Supplementary material for: Coupled fibromodulin and SOX2 signaling as a critical regulator of metastatic outgrowth in melanoma
Source: Cell Mol Life Sci. 2022 Jun 23;79(7):377. doi: 10.1007/s00018-022-04364-5 (PMC9226089; doi:10.1007/s00018-022-04364-5)
Supplement: Supplementary file 7 — Supplementary Table 5: List of dysregulated ECM proteins in FMOD-/- and SOX2/FMOD-/- Cl.2A cells (XLS 34 KB) [file 18_2022_4364_MOESM7_ESM.xls]

## Sheet: Sheet1
	Fold Change
Gene	SOX2&FMOD/Control	FMOD/Control	SOX2/Control	Gene Name
COL11A1	-18	-1.73	-4.26	collagen type XI alpha 1 chain
ADAMTS4	-6.58	-1.27	-2.91	ADAM metallopeptidase with thrombospondin type 1 motif 4
HAPLN1	-5.32	-1.82	1.91564	hyaluronan and proteoglycan link protein 1
CTSK	-4.96	-3.06	-4.65	cathepsin K
POSTN	-4.43	-2.67	-7.45	periostin
A2M	-4.19	-1.71	1.36312	alpha-2-macroglobulin
TNFAIP6	-3.85	-1.65	-1.8	TNF alpha induced protein 6
TNC	-3.15	1.07127	1.14172	tenascin C
ADAM23	-2.9	-1.09	1.14	ADAM metallopeptidase domain 23
COL11A2	-2.81	2.68613	1.71227	collagen type XI alpha 2 chain
CST1	-2.77	-2.28	2.11886	cystatin SN
FGF12	-2.74	1.1	1.07	fibroblast growth factor 12
FMOD	-2.62	-3.17	-1.16	fibromodulin
SERPINA3	-2.37	1.24833	1.76541	serpin family A member 3
SERPINA5	-2.34	-1.03	1.16	serpin family A member 5
HSPG2	-2.28	-1.08	-1.13	heparan sulfate proteoglycan 2
FREM1	-2.24	-1.06	1.42	FRAS1 related extracellular matrix 1
BMP6	-2.18	1.27	1.21	bone morphogenetic protein 6
FBLN1	-2.17	-1.5	1.06	fibulin 1
MMP15	-2.09	-1.29	1.12	matrix metallopeptidase 15
ADAMTS9	-2.08	-2.45	-1.01	ADAM metallopeptidase with thrombospondin type 1 motif 9
PLOD2	-2.08	-1.48	-1.06	procollagen-lysine,2-oxoglutarate 5-dioxygenase 2
PRSS12	-2.01	-1.24	-1.46	serine protease 12
ITGB8	-1.68	-1.59	-2.12	integrin subunit beta 8
FAP	-1.08	-1.41	-2.04	fibroblast activation protein alpha
MMP14	1.22	-1.3	-2.2	matrix metallopeptidase 14
SERPINF1	1.34	-1.52	-2.45	serpin family F member 1
CXCL1	1.44	-2.45	-2.48	C-X-C motif chemokine ligand 1
CST3	2.05	1.04	1.09	cystatin C
SERPIND1	2.13	1.37	1.18	serpin family D member 1
IGFBP5	2.19	1.13	1.2	insulin like growth factor binding protein 5
SPOCK1	2.22	-1.74	1.72	Testican-1
ITGA2	2.27	1.25	-1.14	integrin subunit alpha 2
CTSD	2.28	1.16	1.18	cathepsin D
LAMA3	2.32	-1.13	-1.27	laminin subunit alpha 3
CCL2	2.43	1.21	1.48	C-C motif chemokine ligand 2
LIF	2.51	2.7	1.92	LIF interleukin 6 family cytokine
COL6A2	2.5204	1.1631	1.66236	collagen type VI alpha 2 chain
BDNF	2.59	-1.31	1.08	brain derived neurotrophic factor
TFPI	2.61	-1.84	-1.32	tissue factor pathway inhibitor
LAMA5	2.61496	1.2896	1.03924	laminin subunit alpha 5
MMP13	2.61653	-1.21	-1.21	matrix metallopeptidase 13
SDC4	2.64392	1.27746	1.26923	syndecan 4
TINAGL1	2.71	1.59	1.12	tubulointerstitial nephritis antigen like 1
JAM3	2.89783	1.02052	1.84708	junctional adhesion molecule 3
LAMB3	2.90769	1.19985	-1.11	laminin subunit beta 3
PDGFA	2.91405	1.25699	1.16914	platelet derived growth factor subunit A
ADAM12	3.21134	1.31	1.59	ADAM metallopeptidase domain 12
ITGA11	3.25211	1.07	1.01	integrin subunit alpha 11
TGFA	3.26949	1.01	1.34	transforming growth factor alpha
ITGB4	3.28009	1.16	1.06	integrin subunit beta 4
ITGA3	5.26	-1.08	-1.79	integrin subunit alpha 3
MMP1	5.59979	2.34253	-1.12	matrix metallopeptidase 1
JAM2	5.65741	1.19428	1.06432	junctional adhesion molecule 2
CST7	5.93027	1.337	1.30011	cystatin F
SERPINB8	7.24121	2.33767	1.69431	serpin family B member 8
SERPINB7	7.24416	1.00201	-1.07	serpin family B member 7
LAMC2	10.2591	1.0414	1.03817	laminin subunit gamma 2
SPP1	15.1672	8.72159	5.6928	secreted phosphoprotein 1
