# Supplementary material for: Coupled fibromodulin and SOX2 signaling as a critical regulator of metastatic outgrowth in melanoma
Source: Cell Mol Life Sci. 2022 Jun 23;79(7):377. doi: 10.1007/s00018-022-04364-5 (PMC9226089; doi:10.1007/s00018-022-04364-5)
Supplement: Supplementary file 8 — Supplementary Table 6: List of antibodies used in our study (XLS 38 KB) [file 18_2022_4364_MOESM8_ESM.xls]

## Sheet: Sheet1
Primary Antibody	Cat. No.	Company	MW (kDa)	Dilution	Secondary Antibody
4E-BP1	#9452	CST	15-20	1:1000	Anti-Rabbit
Akt	#9272S	CST	60	1:1000	Anti-Rabbit
B-Actin (D6A8)	8457S	CST	45	1:1000	Anti-Rabbit
CCN1/CYR61	14479S	CST	41	1:1000	Anti-Rabbit
COL11A1	#42818S	CST	250	1:1000	Anti-Rabbit
E-cadherin (4A2)	#14472S	CST	135	1:1000	Anti-Mouse
Fibromodulin (H-11)	sc-166406	SantaCruz Ab	54	1:150	Anti-Mouse
Focal Adhesion Kinase (FAK)	#3285P	CST	125	1:1000	Anti-Rabbit
IGFBP2	#3922S	CST	35	1:1000	Anti-Rabbit
ITGAV	#4711S	CST	140	1:1000	Anti-Rabbit
ITGB3	#13166S	CST	100	1:1000	Anti-Rabbit
ITGB4	14803S	CST	210	1:1000	Anti-Rabbit
LATS1 (C66B5)	#3477	CST	140	1:1000	Anti-Rabbit
MEK1	#610121	BD Bioscience	45	1:1000	Anti-Mouse
MMP1	#54376S	CST	55	1:1000	Anti-Rabbit
MMP2	40994S	CST	64,72	1:1000	Anti-Rabbit
MMP9	3852S	CST	84, 92	1:1000	Anti-Rabbit
MOB1 (E1N9D)	#13730	CST	24	1:1000	Anti-Rabbit
MST1	#3682	CST	59	1:1000	Anti-Rabbit
mTOR	#2972S	CST	289	1:1000	Anti-Rabbit
N-cadherin	#14215S	CST	140	1:1000	Anti-Mouse
p44/42 MAPK (ERK 1/2) L34F12	#4696P	CST	42 & 44	1:2000	Anti-Mouse
Phospho-4E-BP1 S65	#9451S	CST	15-20	1:1000	Anti-Rabbit
phospho-Akt S473 (D9E)	#4060T	CST	60	1:2000	Anti-Rabbit
Phospho-FAK (Y397)	#3283S	CST	125	1:1000	Anti-Rabbit
Phospho-LATS1 (Thr1079) (D57D3)	#8654	CST	140	1:1000	Anti-Rabbit
Phospho-MEK 1/2 S221 (166F8)	#2338S	CST	45	1:2000	Anti-Rabbit
Phospho-MOB1 (Thr35) (D2F10)	#8699	CST	24	1:1000	Anti-Rabbit
Phospho-MST1 (Thr183)	#49332S	CST	59	1:1000	Anti-Rabbit
Phospho-p44/42 T202/Y204	#4370S	CST	42 & 44	1:2000	Anti-Rabbit
Phospho-p70 S6 Kinase (Thr389)	#9205L	CST	70 & 85	1:1000	Anti-Rabbit
Phospho-PRAS40 T246 (C77D7)	#2997S	CST	40	1:1000	Anti-Rabbit
Phospho-S6 S235/236	#2211L	CST	32	1:1000	Anti-Rabbit
Phospho-YAP (Ser397) (D1E7Y)	#13619	CST	75	1:1000	Anti-Rabbit
Phospho-YAP S127 (D9W2I)	#13008	CST	65-75	1:1000	Anti-Rabbit
p-mTOR S2448	#2971S	CST	289	1:1000	Anti-Rabbit
PRAS40	#2610S	CST	40	1:1000	Anti-Rabbit
Raptor	#2280T	CST	150	1:1000	Anti-Rabbit
S6 Ribosomal Protein 54D2	#2317S	CST	32	1:1000	Anti-Mouse
SAV1 (D6M6X)	#13301	CST	45	1:1000	Anti-Rabbit
Slug	#9585S	CST	30	1:1000	Anti-Rabbit
Snail	#3879S	CST	30	1:1000	Anti-Rabbit
Sox2 D6D9	#3579	CST	35	1:1000	Anti-Rabbit
Survivin/BIRC5	2808S	CST	16	1:1000	Anti-Rabbit
Tenascin C	#12221S	CST	240	1:1000	Anti-Rabbit
TINAGL1	12077-1-AP	ProteinTech	52	1:1000	Anti-Rabbit
Twist1	#46702S	CST	26	1:1000	Anti-Rabbit
Vimentin (D21H3)	#5741P	CST	57	1:1000	Anti-Rabbit
YAP/TAZ D24E4	#8418	CST	50 & 70	1:1000	Anti-Rabbit
YAP1	#14074S	CST	65-78	1:1000	Anti-Rabbit
ZEB2	#97885S	CST	180 & 210	1:1000	Anti-Rabbit
